# Supplementary material for: Meth­yl(phen­yl)phosphinic acid
Source: Acta Crystallogr Sect E Struct Rep Online. 2011 Jul 9;67(Pt 8):o2005. doi: 10.1107/S1600536811025530 (PMC3213460; doi:10.1107/S1600536811025530)
Supplement: Supplementary file 1 [file e-67-o2005-sup1.cif]

##############################################################################
#                                                                            #
# This CIF contains the data in a paper accepted for publication in          #
# Acta Crystallographica Section E. It conforms to the requirements of       #
# Notes for Authors for Acta Crystallographica Section E, and has been       #
# peer reviewed under the auspices of the IUCr Commission on Journals.       #
#                                                                            #
# Full details of the Crystallographic Information File format               #
# are given in the paper "The Crystallographic Information File (CIF):       #
# a New Standard Archive File for Crystallography" by S. R. Hall, F. H.      #
# Allen and I. D. Brown [Acta Cryst. (1991), A47, 655-685].                  #
#                                                                            #
# The current version of the core CIF dictionary is obtainable from          #
# ftp://ftp.iucr.org/pub/cif_core.dic.                                       #
#                                                                            #
# Software is freely available for graphical display of the structure(s)     #
# in this CIF. For information consult the CIF software page                 #
# http://www.iucr.org/resources/cif/software.                                #
#                                                                            #
# This file may be used for bona fide research purposes within the           #
# scientific community so long as proper attribution is given to the journal # 
# article from which it was obtained.                                        #
#                                                                            #
##############################################################################
data_I
_audit_creation_method     'APEX2 v2009.11-0'
_chemical_name_systematic
;
Methyl(phenyl)phosphinic acid
;
_chemical_name_common     ?
_chemical_formula_moiety     'C7 H9 O2 P'
_chemical_formula_sum     'C7 H9 O2 P'
_chemical_formula_iupac     'C7 H9 O2 P'
_chemical_formula_weight     156.11
_chemical_melting_point     ?
_chemical_melting_point_gt     402
_chemical_melting_point_lt     408
_symmetry_cell_setting     orthorhombic
_symmetry_space_group_name_h-m     'P b c a'
_space_group_crystal_system     orthorhombic
_space_group_name_H-M_alt     'P b c a'
_space_group_name_Hall     '-P 2ac 2ab'
loop_
    _space_group_symop_operation_xyz
    'x, y, z'
    'x+1/2, -y+1/2, -z'
    '-x, y+1/2, -z+1/2'
    '-x+1/2, -y, z+1/2'
    '-x, -y, -z'
    '-x-1/2, y-1/2, z'
    'x, -y-1/2, z-1/2'
    'x-1/2, y, -z-1/2'
_cell_length_a     12.4231(8)
_cell_length_b     7.8464(5)
_cell_length_c     15.9801(10)
_cell_angle_alpha     90.00
_cell_angle_beta     90.00
_cell_angle_gamma     90.00
_cell_volume     1557.69(17)
_cell_formula_units_Z     8
_cell_measurement_reflns_used     788
_cell_measurement_theta_min     2.5292
_cell_measurement_theta_max     22.6780
_cell_measurement_temperature     296.(2)
_exptl_crystal_description     'irregular block'
_exptl_crystal_colour     colourless
_exptl_crystal_size_max     0.34
_exptl_crystal_size_mid     0.34
_exptl_crystal_size_min     0.18
_exptl_crystal_density_diffrn     1.331
_exptl_crystal_density_meas     ?
_exptl_crystal_density_method     'not measured'
_exptl_crystal_F_000     656
_exptl_absorpt_coefficient_mu     0.288
_exptl_absorpt_correction_type     gaussian
_exptl_absorpt_process_details     '(SADABS; Bruker 2009)'
_exptl_absorpt_correction_T_min     0.668
_exptl_absorpt_correction_T_max     0.950
_exptl_special_details
;
;
_diffrn_ambient_temperature     296.(2)
_diffrn_radiation_type     MoK\a
_diffrn_radiation_wavelength     0.71073
_diffrn_radiation_source     'fine focus ceramic X-ray tube'
_diffrn_radiation_monochromator     graphite
_diffrn_measurement_device_type     'Bruker X8 Kappa APEXII'
_diffrn_measurement_method     '0.5\% \f and \w'
_diffrn_detector_area_resol_mean     8.3333
_diffrn_reflns_number     19802
_diffrn_reflns_av_R_equivalents     0.0572
_diffrn_reflns_av_sigmaI/netI     0.0401
_diffrn_reflns_theta_min     3.03
_diffrn_reflns_theta_max     30.49
_diffrn_reflns_theta_full     30.49
_diffrn_measured_fraction_theta_max     0.989
_diffrn_measured_fraction_theta_full     0.989
_diffrn_reflns_limit_h_min     -17
_diffrn_reflns_limit_h_max     16
_diffrn_reflns_limit_k_min     -11
_diffrn_reflns_limit_k_max     11
_diffrn_reflns_limit_l_min     -22
_diffrn_reflns_limit_l_max     22
_refine_special_details
;
Refinement of <i>F</i>^2^ against ALL reflections. The weighted <i>R</i>-factor
<i>wR</i> and goodness of fit <i>S</i> are based on <i>F</i>^2^, conventional
<i>R</i>-factors <i>R</i> are based on <i>F</i>, with <i>F</i> set to zero for
negative <i>F</i>^2^. The threshold expression of <i>F</i>^2^ >
\s(<i>F</i>^2^) is used only for calculating <i>R</i>-factors(gt) <i>etc</i>.
and is not relevant to the choice of reflections for refinement.
<i>R</i>-factors based on <i>F</i>^2^ are statistically about twice as large
as those based on <i>F</i>, and <i>R</i>- factors based on ALL data will be
even larger.
;
_reflns_number_total     2342
_reflns_number_gt     1506
_reflns_threshold_expression     I>2sigma(I)
_refine_ls_structure_factor_coef     Fsqd
_refine_ls_matrix_type     full
_refine_ls_R_factor_all     0.0905
_refine_ls_R_factor_gt     0.0521
_refine_ls_wR_factor_gt     0.1241
_refine_ls_wR_factor_ref     0.1449
_refine_ls_goodness_of_fit_ref     1.035
_refine_ls_restrained_S_all     1.035
_refine_ls_number_reflns     2342
_refine_ls_number_parameters     95
_refine_ls_number_restraints     0
_refine_ls_hydrogen_treatment     mixed
_refine_ls_weighting_scheme     calc
_refine_ls_weighting_details
         'calc w=1/[\s^2^(Fo^2^)+(0.0622P)^2^+0.8980P] where P=(Fo^2^+2Fc^2^)/3'
_atom_sites_solution_hydrogens     geom
_atom_sites_solution_primary     direct
_atom_sites_solution_secondary     difmap
_refine_ls_shift/su_max     0.000
_refine_ls_shift/su_mean     0.000
_refine_diff_density_max     0.348
_refine_diff_density_min     -0.394
_refine_ls_extinction_method     none
_refine_ls_extinction_coef     ?
loop_
    _atom_type_symbol
    _atom_type_description
    _atom_type_scat_dispersion_real
    _atom_type_scat_dispersion_imag
    _atom_type_scat_source
    C C 0.0033 0.0016 'International Tables Vol C Tables 4.2.6.8 and 6.1.1.4'
    H H 0.0000 0.0000 'International Tables Vol C Tables 4.2.6.8 and 6.1.1.4'
    O O 0.0106 0.0060 'International Tables Vol C Tables 4.2.6.8 and 6.1.1.4'
    P P 0.1023 0.0942 'International Tables Vol C Tables 4.2.6.8 and 6.1.1.4'
_computing_data_collection     'APEX2 (Bruker, 2009)'
_computing_cell_refinement     'SAINT (Bruker, 2009)'
_computing_data_reduction     'SAINT (Bruker, 2009)'
_computing_structure_solution     'SHELXS97 (Sheldrick, 2008)'
_computing_structure_refinement     'SHELXL97 (Sheldrick, 2008)'
_computing_molecular_graphics     'DIAMOND (Brandenburg, 2008)'
_computing_publication_material     'publCIF (Westrip, 2010)'
loop_
    _atom_site_type_symbol
    _atom_site_label
    _atom_site_fract_x
    _atom_site_fract_y
    _atom_site_fract_z
    _atom_site_U_iso_or_equiv
    _atom_site_adp_type
    _atom_site_calc_flag
    _atom_site_refinement_flags
    _atom_site_occupancy
    _atom_site_disorder_assembly
    _atom_site_disorder_group
    P P1 0.82414(4) 0.86402(6) 0.46093(3) 0.03532(18) Uani d . 1 . .
    O O1 0.85676(12) 1.0170(2) 0.51708(10) 0.0413(4) Uani d . 1 . .
    H H1 0.823(2) 1.114(4) 0.504(2) 0.062 Uiso d . 1 . .
    O O2 0.71118(12) 0.8030(2) 0.47403(10) 0.0456(4) Uani d . 1 . .
    C C1 0.9197(2) 0.7033(2) 0.48579(17) 0.0505(5) Uani d . 1 . .
    H H1A 0.9154 0.6771 0.5444 0.076 Uiso calc R 1 . .
    H H1B 0.9907 0.7433 0.4727 0.076 Uiso calc R 1 . .
    H H1C 0.9044 0.6026 0.4537 0.076 Uiso calc R 1 . .
    C C11 0.84247(18) 0.9303(2) 0.35447(12) 0.0384(5) Uani d . 1 . .
    C C12 0.9378(2) 1.0107(2) 0.32936(16) 0.0503(5) Uani d . 1 . .
    H H12 0.9933 1.0267 0.3676 0.06 Uiso calc R 1 . .
    C C13 0.9496(2) 1.0661(4) 0.24804(17) 0.0626(7) Uani d . 1 . .
    H H13 1.0128 1.1201 0.2317 0.075 Uiso calc R 1 . .
    C C14 0.8681(2) 1.0420(4) 0.19095(17) 0.0684(8) Uani d . 1 . .
    H H14 0.8762 1.0804 0.1363 0.082 Uiso calc R 1 . .
    C C15 0.7754(2) 0.9616(4) 0.21438(17) 0.0735(9) Uani d . 1 . .
    H H15 0.7211 0.9447 0.1752 0.088 Uiso calc R 1 . .
    C C16 0.7612(2) 0.9050(2) 0.29563(17) 0.0559(7) Uani d . 1 . .
    H H16 0.6977 0.8504 0.3109 0.067 Uiso calc R 1 . .
loop_
    _atom_site_aniso_label
    _atom_site_aniso_U_11
    _atom_site_aniso_U_22
    _atom_site_aniso_U_33
    _atom_site_aniso_U_12
    _atom_site_aniso_U_13
    _atom_site_aniso_U_23
    P1 0.0314(2) 0.0321(2) 0.0425(2) -0.0001(2) 0.0008(2) 0.0015(2)
    O1 0.0458(9) 0.0356(8) 0.0426(9) 0.0015(7) -0.0052(7) 0.0003(7)
    O2 0.0328(8) 0.0381(8) 0.0660(11) -0.0008(7) 0.0059(7) 0.0031(7)
    C1 0.0406(13) 0.0406(13) 0.0703(16) 0.0049(10) -0.0013(11) 0.0057(11)
    C11 0.0404(11) 0.0356(11) 0.0391(11) -0.0005(9) -0.0005(9) -0.0028(9)
    C12 0.0444(13) 0.0555(15) 0.0511(14) -0.0032(11) 0.0031(11) 0.0012(11)
    C13 0.0661(18) 0.0662(17) 0.0555(16) -0.0018(15) 0.0193(14) 0.0039(14)
    C14 0.100(3) 0.0658(18) 0.0395(14) 0.0060(18) 0.0101(15) 0.0029(13)
    C15 0.095(2) 0.078(2) 0.0473(16) -0.007(2) -0.0204(15) -0.0019(15)
    C16 0.0537(16) 0.0614(16) 0.0525(14) -0.0097(13) -0.0108(11) -0.0034(11)
_geom_special_details
;
All e.s.d.'s (except the e.s.d. in the dihedral angle between two l.s. planes)
are estimated using the full covariance matrix. The cell e.s.d.'s are taken
into account individually in the estimation of e.s.d.'s in distances, angles
and torsion angles; correlations between e.s.d.'s in cell parameters are only
used when they are defined by crystal symmetry. An approximate (isotropic)
treatment of cell e.s.d.'s is used for estimating e.s.d.'s involving l.s.
planes.
;
loop_
    _geom_bond_atom_site_label_1
    _geom_bond_atom_site_label_2
    _geom_bond_site_symmetry_2
    _geom_bond_distance
    _geom_bond_publ_flag
    P1 O2 . 1.4976(16) ?
    P1 O1 . 1.5526(16) ?
    P1 C1 . 1.777(2) ?
    P1 C11 . 1.794(2) ?
    O1 H1 . 0.89(3) ?
    C1 H1A . 0.96 ?
    C1 H1B . 0.96 ?
    C1 H1C . 0.96 ?
    C11 C16 . 1.394(3) ?
    C11 C12 . 1.401(3) ?
    C12 C13 . 1.378(4) ?
    C12 H12 . 0.93 ?
    C13 C14 . 1.375(4) ?
    C13 H13 . 0.93 ?
    C14 C15 . 1.366(5) ?
    C14 H14 . 0.93 ?
    C15 C16 . 1.383(4) ?
    C15 H15 . 0.93 ?
    C16 H16 . 0.93 ?
loop_
    _geom_angle_atom_site_label_1
    _geom_angle_atom_site_label_2
    _geom_angle_atom_site_label_3
    _geom_angle_site_symmetry_1
    _geom_angle_site_symmetry_3
    _geom_angle
    _geom_angle_publ_flag
    O2 P1 O1 . . 114.29(9) ?
    O2 P1 C1 . . 111.56(10) ?
    O1 P1 C1 . . 104.21(11) ?
    O2 P1 C11 . . 110.13(10) ?
    O1 P1 C11 . . 106.92(10) ?
    C1 P1 C11 . . 109.45(11) ?
    P1 O1 H1 . . 114.(2) ?
    P1 C1 H1A . . 109.5 ?
    P1 C1 H1B . . 109.5 ?
    H1A C1 H1B . . 109.5 ?
    P1 C1 H1C . . 109.5 ?
    H1A C1 H1C . . 109.5 ?
    H1B C1 H1C . . 109.5 ?
    C16 C11 C12 . . 118.9(2) ?
    C16 C11 P1 . . 120.4(2) ?
    C12 C11 P1 . . 120.63(17) ?
    C13 C12 C11 . . 120.1(2) ?
    C13 C12 H12 . . 119.9 ?
    C11 C12 H12 . . 119.9 ?
    C14 C13 C12 . . 120.3(3) ?
    C14 C13 H13 . . 119.9 ?
    C12 C13 H13 . . 119.9 ?
    C15 C14 C13 . . 120.1(3) ?
    C15 C14 H14 . . 119.9 ?
    C13 C14 H14 . . 119.9 ?
    C14 C15 C16 . . 120.9(3) ?
    C14 C15 H15 . . 119.6 ?
    C16 C15 H15 . . 119.6 ?
    C15 C16 C11 . . 119.7(3) ?
    C15 C16 H16 . . 120.2 ?
    C11 C16 H16 . . 120.2 ?
loop_
    _geom_torsion_atom_site_label_1
    _geom_torsion_atom_site_label_2
    _geom_torsion_atom_site_label_3
    _geom_torsion_atom_site_label_4
    _geom_torsion_site_symmetry_1
    _geom_torsion_site_symmetry_2
    _geom_torsion_site_symmetry_3
    _geom_torsion_site_symmetry_4
    _geom_torsion
    _geom_torsion_publ_flag
    O2 P1 C11 C16 . . . . -6.3(2) ?
    O1 P1 C11 C16 . . . . -131.0(2) ?
    C1 P1 C11 C16 . . . . 116.7(2) ?
    O2 P1 C11 C12 . . . . 172.62(18) ?
    O1 P1 C11 C12 . . . . 47.9(2) ?
    C1 P1 C11 C12 . . . . -64.4(2) ?
    C16 C11 C12 C13 . . . . 1.1(4) ?
    P1 C11 C12 C13 . . . . -177.8(2) ?
    C11 C12 C13 C14 . . . . -0.4(4) ?
    C12 C13 C14 C15 . . . . -0.5(5) ?
    C13 C14 C15 C16 . . . . 0.7(5) ?
    C14 C15 C16 C11 . . . . 0.0(5) ?
    C12 C11 C16 C15 . . . . -0.9(4) ?
    P1 C11 C16 C15 . . . . 178.0(2) ?
loop_
    _geom_hbond_atom_site_label_D
    _geom_hbond_atom_site_label_H
    _geom_hbond_atom_site_label_A
    _geom_hbond_site_symmetry_A
    _geom_hbond_distance_DH
    _geom_hbond_distance_HA
    _geom_hbond_distance_DA
    _geom_hbond_angle_DHA
    _geom_hbond_publ_flag
    O1 H1 O2 6_765 0.89(3) 1.62(3) 2.494(2) 168(3) y
data_global
_journal_date_recd_electronic     2011-01-18
_journal_date_accepted     2011-06-28
_journal_name_full     'Acta Crystallographica, Section E'
_journal_year     2011
_journal_volume     67
_journal_issue      8
_journal_page_first     o2005
_journal_page_last     o2005
_journal_paper_category     QO
_journal_coeditor_code     ZB2012
_publ_contact_author_name     'Robert A. Burrow'
_publ_contact_author_address
;
Laborat\'orio de Materiais Inorg\^anicos
Universidade Federal de Santa Maria
Av. Roraima, 1000 - Camobi
97105-900 Santa Maria - RS - Brazil
;
_publ_contact_author_email     'rburrow@ewald.base.ufsm.br'
_publ_contact_author_fax     '55-55-3220-8031'
_publ_contact_author_phone     '55-55-3220-8057'
_publ_section_title
;
Methyl(phenyl)phosphinic acid
;
loop_
    _publ_author_name
    _publ_author_address
    'Burrow, Robert A.'
;
Laborat\'orio de Materiais Inorg\^anicos
Universidade Federal de Santa Maria
Av. Roraima, 1000 - Camobi
97105-900 Santa Maria
RS
Brazil
;
    'Siqueira da Silva, Rubia M.'
;
Laborat\'orio de Materiais Inorg\^anicos
Universidade Federal de Santa Maria
Av. Roraima, 1000 - Camobi
97105-900 Santa Maria
RS
Brazil
;
