# Supplementary material for: Meth­yl(phen­yl)phosphinic acid
Source: Acta Crystallogr Sect E Struct Rep Online. 2011 Jul 9;67(Pt 8):o2005. doi: 10.1107/S1600536811025530 (PMC3213460; doi:10.1107/S1600536811025530)
Supplement: Supplementary file 2 [file e-67-o2005-Isup2.hkl]

# 
# h,k,l, Fc-squared, Fo-squared, sigma(Fo-squared) and status flag 
# 
data_I
_shelx_title ' RBRS077_3 in Pbca' 
_shelx_refln_list_code          4 
_shelx_F_calc_maximum      209.55 
_exptl_crystal_F_000       656.00 
_reflns_d_resolution_high  0.7005 
 
loop_ 
 _symmetry_equiv_pos_as_xyz 
 'x, y, z' 
 'x+1/2, -y+1/2, -z' 
 '-x, y+1/2, -z+1/2' 
 '-x+1/2, -y, z+1/2' 
 '-x, -y, -z' 
 '-x-1/2, y-1/2, z' 
 'x, -y-1/2, z-1/2' 
 'x-1/2, y, -z-1/2' 
 
_cell_length_a    12.4231 
_cell_length_b     7.8464 
_cell_length_c    15.9801 
_cell_angle_alpha  90.000 
_cell_angle_beta   90.000 
_cell_angle_gamma  90.000 
 
_shelx_F_squared_multiplier     1.000 
 
loop_ 
 _refln_index_h 
 _refln_index_k 
 _refln_index_l 
 _refln_F_squared_calc 
 _refln_F_squared_meas 
 _refln_F_squared_sigma 
 _refln_observed_status 
   2   0   0    18144.45    20555.48    583.49 o 
   4   0   0     1177.01     1461.24     41.36 o 
   6   0   0     1664.39     1978.45     56.17 o 
   8   0   0     2317.68     2521.35     82.97 o 
  10   0   0      427.96      451.88     20.52 o 
  12   0   0      451.46      515.03     24.01 o 
  14   0   0       11.85       11.72     19.97 o 
  16   0   0        3.98       19.54     23.88 o 
   2   1   0     4016.77     3722.17     67.79 o 
   4   1   0      152.12      152.90      6.26 o 
   6   1   0       92.03      135.71      5.69 o 
   8   1   0      707.93      784.13     19.11 o 
  10   1   0     2163.17     2317.87     51.11 o 
  12   1   0      184.10      165.05     11.39 o 
  14   1   0      199.20      215.89     23.00 o 
  16   1   0      153.47      112.02     39.73 o 
   0   2   0    15642.32    13952.30    334.33 o 
   2   2   0       18.12       28.63      1.90 o 
   4   2   0     1577.97     1877.73     37.47 o 
   6   2   0      169.16      198.38      8.23 o 
   8   2   0      601.29      592.81     14.42 o 
  10   2   0     1597.23     1603.64     34.40 o 
  12   2   0        2.94        1.92      4.98 o 
  14   2   0        8.87        1.12     13.11 o 
  16   2   0        8.54       -1.40     15.82 o 
   2   3   0      104.67      117.38      3.98 o 
   4   3   0     8576.69     9135.55    166.69 o 
   6   3   0      729.66      789.71     18.78 o 
   8   3   0        3.47       -1.88      2.98 o 
  10   3   0      105.05      127.84      7.67 o 
  12   3   0       55.45       56.51      9.07 o 
  14   3   0       85.43       80.07     14.40 o 
  16   3   0       86.61       76.13     19.90 o 
   0   4   0       44.96       19.01      3.25 o 
   2   4   0     1930.42     1934.27     38.72 o 
   4   4   0       55.45       51.71      3.15 o 
   6   4   0     1644.56     1727.65     35.78 o 
   8   4   0      819.65      892.47     22.05 o 
  10   4   0       71.20       62.64      6.73 o 
  12   4   0      472.82      554.67     26.92 o 
  14   4   0      667.56      748.09     34.52 o 
  16   4   0       15.79       21.90     14.07 o 
   2   5   0     2692.32     2591.88     51.72 o 
   4   5   0      501.57      490.37     11.54 o 
   6   5   0       21.55       21.78      4.92 o 
   8   5   0      498.51      475.45     15.42 o 
  10   5   0      460.95      491.22     18.54 o 
  12   5   0      110.36      121.63     15.24 o 
  14   5   0        1.75       12.44     12.25 o 
   0   6   0      608.24      549.12     19.41 o 
   2   6   0       62.95       54.00      4.70 o 
   4   6   0      170.09      153.81      6.75 o 
   6   6   0      152.77      131.61      7.54 o 
   8   6   0      166.19      166.29      9.80 o 
  10   6   0       19.30       21.77     13.32 o 
  12   6   0        0.27       13.07     11.60 o 
  14   6   0        0.30        4.14     12.64 o 
   2   7   0      513.21      487.91     14.38 o 
   4   7   0      282.22      304.38     10.34 o 
   6   7   0       13.86        6.33      5.19 o 
   8   7   0       28.83       10.16     13.88 o 
  10   7   0        0.68       11.39     10.76 o 
  12   7   0        4.97        2.99     12.45 o 
   0   8   0      100.43       77.25     10.66 o 
   2   8   0       56.54       52.42      7.35 o 
   4   8   0       69.49       69.67     11.14 o 
   6   8   0      375.83      388.71     34.51 o 
   8   8   0       94.05      102.30     14.56 o 
  10   8   0        7.87       15.20     12.17 o 
  12   8   0       57.67       31.42     16.00 o 
   2   9   0       36.26       32.03      9.98 o 
   4   9   0      483.29      526.19     27.77 o 
   6   9   0      243.05      249.76     20.64 o 
   8   9   0        2.41       -7.84     11.64 o 
  10   9   0       58.36       65.30     16.54 o 
   0  10   0        1.72       -6.69     14.65 o 
   2  10   0       12.61       17.30     12.16 o 
   4  10   0       18.27       37.18     11.44 o 
   6  10   0      149.52      159.60     18.87 o 
   2  11   0       23.05       11.58     13.43 o 
   1   1   1     4688.59     4269.99     66.88 o 
   2   1   1    14796.00    15289.27    190.58 o 
   3   1   1     8244.29     8789.58    119.64 o 
   4   1   1       18.55       22.40      1.47 o 
   5   1   1      899.72      961.18     14.66 o 
   6   1   1      661.36      822.39     13.01 o 
   7   1   1     1707.15     2052.69     30.35 o 
   8   1   1      104.31      111.00      4.29 o 
   9   1   1     1974.36     2229.32     33.35 o 
  10   1   1       15.97       26.72      3.28 o 
  11   1   1      110.46      119.18      5.36 o 
  12   1   1      148.29      132.75      6.93 o 
  13   1   1       10.29        6.22      5.91 o 
  14   1   1        1.97        0.85      8.84 o 
  15   1   1       50.73       50.52     11.82 o 
  16   1   1       34.04       17.81     11.51 o 
  17   1   1       67.89       39.20     12.70 o 
   0   2   1     2153.83     2044.44     34.71 o 
   1   2   1    11384.41    10729.29    127.94 o 
   2   2   1     9284.98     9005.92    122.23 o 
   3   2   1     3400.83     3558.04     47.57 o 
   4   2   1      357.52      382.28      5.99 o 
   5   2   1     2177.84     2415.04     33.89 o 
   6   2   1      118.93      174.27      4.50 o 
   7   2   1     3230.60     3570.67     50.00 o 
   8   2   1        0.51        3.27      2.05 o 
   9   2   1      315.44      345.35      7.40 o 
  10   2   1        5.10        8.30      2.82 o 
  11   2   1       51.25       49.17      3.96 o 
  12   2   1      136.74      141.87      6.76 o 
  13   2   1      383.65      442.01     19.90 o 
  14   2   1       23.90       10.02      9.75 o 
  15   2   1      141.30      132.71     14.63 o 
  16   2   1        1.07        0.37     11.36 o 
  17   2   1       16.14        7.82     12.18 o 
   1   3   1     1246.70     1260.35     16.77 o 
   2   3   1      870.62      842.63     12.85 o 
   3   3   1      224.25      178.72      3.58 o 
   4   3   1      473.66      535.66      8.36 o 
   5   3   1     1003.39      972.70     15.13 o 
   6   3   1      124.37      145.01      4.44 o 
   7   3   1      263.20      267.51      5.87 o 
   8   3   1       32.13       44.19      3.01 o 
   9   3   1      823.44      804.97     13.51 o 
  10   3   1       33.20       32.32      3.33 o 
  11   3   1      880.48      854.94     16.92 o 
  12   3   1       85.32       81.33      6.92 o 
  13   3   1      141.95      132.64     10.60 o 
  14   3   1       13.26       -7.60      7.60 o 
  15   3   1      207.20      246.13     16.71 o 
  16   3   1        8.59       12.46     11.58 o 
   0   4   1       21.63        9.91      2.26 o 
   1   4   1     1062.20     1011.24     14.36 o 
   2   4   1     1265.25     1271.69     19.17 o 
   3   4   1     1315.50     1233.44     18.76 o 
   4   4   1      132.34      141.77      3.76 o 
   5   4   1       47.28       40.30      2.25 o 
   6   4   1        1.46        2.58      2.09 o 
   7   4   1      276.92      248.07      6.52 o 
   8   4   1      118.58      121.46      4.89 o 
   9   4   1       25.03       15.58      3.19 o 
  10   4   1       13.60       10.43      3.66 o 
  11   4   1      115.60      101.27      6.40 o 
  12   4   1       59.73       74.79      8.28 o 
  13   4   1       25.79       35.06     11.09 o 
  14   4   1        0.14       30.82      8.63 o 
  15   4   1        3.41       14.95      9.28 o 
  16   4   1        6.94       12.76      9.74 o 
   1   5   1      158.85      140.94      4.07 o 
   2   5   1       81.08       87.67      3.54 o 
   3   5   1      658.16      592.76     10.27 o 
   4   5   1      263.98      281.55      5.69 o 
   5   5   1      753.49      753.82     11.57 o 
   6   5   1        3.98        6.48      2.39 o 
   7   5   1      631.53      588.41     10.98 o 
   8   5   1        6.34       11.77      3.24 o 
   9   5   1        1.45        4.55      3.67 o 
  10   5   1        0.46        5.63      3.96 o 
  11   5   1      197.54      231.97     12.76 o 
  12   5   1        0.00       -6.85      6.85 o 
  13   5   1        0.42       -2.40      7.62 o 
  14   5   1       16.13        2.63      8.62 o 
  15   5   1       17.09        9.19      9.32 o 
   0   6   1      188.59      202.55      7.37 o 
   1   6   1      913.13      874.89     14.00 o 
   2   6   1       37.77       27.70      2.78 o 
   3   6   1      193.48      154.57      4.69 o 
   4   6   1       42.66       34.12      3.04 o 
   5   6   1      490.99      445.22      8.30 o 
   6   6   1        5.13        2.04      3.01 o 
   7   6   1      524.40      567.64     12.01 o 
   8   6   1       34.75       32.23      4.48 o 
   9   6   1       95.39       85.85      6.91 o 
  10   6   1        3.47        1.48      6.49 o 
  11   6   1      245.00      255.47     14.16 o 
  12   6   1        4.32        1.47      7.99 o 
  13   6   1      256.86      270.03     19.54 o 
  14   6   1       11.05        6.45      9.01 o 
   1   7   1      782.65      742.32     12.83 o 
   2   7   1        0.65       -0.11      3.00 o 
   3   7   1     1346.41     1295.92     20.88 o 
   4   7   1        4.55       14.90      3.14 o 
   5   7   1      345.38      349.38     10.91 o 
   6   7   1       25.63       22.10      3.96 o 
   7   7   1       33.96       27.89      5.11 o 
   8   7   1       10.49       11.24      6.06 o 
   9   7   1      202.99      204.57     12.62 o 
  10   7   1       27.15       26.11      8.33 o 
  11   7   1      139.96      155.34     12.13 o 
  12   7   1       10.77       11.36      8.98 o 
  13   7   1        0.14        5.46      9.64 o 
   0   8   1        7.94        8.78      5.08 o 
   1   8   1       11.06       16.53      3.82 o 
   2   8   1        0.12       -4.03      4.03 o 
   3   8   1        5.48       -4.76      4.76 o 
   4   8   1        0.00        1.64      4.89 o 
   5   8   1       12.27       12.11      6.27 o 
   6   8   1       12.03       43.86      7.72 o 
   7   8   1       83.61      106.85     10.51 o 
   8   8   1       12.01       20.22      7.76 o 
   9   8   1       82.39       69.68      9.94 o 
  10   8   1        5.73       15.38      9.00 o 
  11   8   1       11.19       23.30      9.83 o 
  12   8   1        0.02       -7.31      9.54 o 
   1   9   1        4.80       -5.81      5.81 o 
   2   9   1       11.92       12.78      7.39 o 
   3   9   1       19.60       41.85      8.41 o 
   4   9   1        2.91       71.97     12.71 o 
   5   9   1        2.50       26.69      8.12 o 
   6   9   1        4.62       22.78      8.44 o 
   7   9   1        8.25       12.20      8.48 o 
   8   9   1        6.86        4.88      8.33 o 
   9   9   1        2.45       -8.69      8.79 o 
  10   9   1        0.18        6.11     10.17 o 
   0  10   1        0.00      -10.01     10.01 o 
   1  10   1       18.05       22.48      7.80 o 
   2  10   1        0.26       -0.81      7.32 o 
   3  10   1       18.20       26.98      8.06 o 
   4  10   1        1.80        5.47      7.74 o 
   5  10   1       12.18       18.09      9.21 o 
   6  10   1        0.39       56.45     10.54 o 
   7  10   1       59.56       55.40     11.12 o 
   1  11   1       16.28        1.68      9.31 o 
   2  11   1        6.73       -2.60     16.17 o 
   1   0   2     7144.11     6375.27    139.15 o 
   2   0   2     3629.94     3875.03     94.30 o 
   3   0   2       44.17       75.01      5.37 o 
   4   0   2     6708.17     7851.83    161.43 o 
   5   0   2       23.54       23.40      2.41 o 
   6   0   2     5817.19     6916.71    143.27 o 
   7   0   2     1794.79     2127.90     45.97 o 
   8   0   2     1813.41     1883.05     44.64 o 
   9   0   2      283.16      324.52     11.27 o 
  10   0   2      498.39      479.99     15.23 o 
  11   0   2      328.22      343.72     17.67 o 
  12   0   2      310.85      370.19     24.30 o 
  13   0   2      134.49      136.72     31.52 o 
  14   0   2       29.31       20.16     13.50 o 
  15   0   2       23.20        2.61     14.25 o 
  16   0   2        1.63      -15.20     15.20 o 
  17   0   2        3.85      -14.70     14.70 o 
   1   1   2     1127.76     1000.57     11.96 o 
   2   1   2     4517.65     4148.02     50.58 o 
   3   1   2     1492.45     1553.51     20.28 o 
   4   1   2      845.94     1106.83     15.88 o 
   5   1   2       23.14       24.00      1.57 o 
   6   1   2      111.13      174.00      4.22 o 
   7   1   2      262.11      330.82      6.58 o 
   8   1   2      876.60      978.06     15.73 o 
   9   1   2      390.23      434.55      8.68 o 
  10   1   2     2097.40     2158.46     33.88 o 
  11   1   2      131.86      143.89      5.68 o 
  12   1   2      246.88      231.77      8.48 o 
  13   1   2        3.80        0.38      6.65 o 
  14   1   2       24.31       11.35      9.54 o 
  15   1   2       44.40       30.19     11.12 o 
  16   1   2       86.66       67.67     13.39 o 
  17   1   2       27.70       19.50     12.26 o 
   0   2   2    18401.37    17272.72    261.36 o 
   1   2   2      598.70      563.76      7.15 o 
   2   2   2      226.83      254.64      4.30 o 
   3   2   2      457.17      474.00      7.37 o 
   4   2   2     2467.29     2737.74     36.96 o 
   5   2   2      255.16      271.85      5.19 o 
   6   2   2     1572.97     1812.35     26.04 o 
   7   2   2       48.59       62.22      2.92 o 
   8   2   2      759.84      771.54     12.61 o 
   9   2   2        2.59        2.77      2.45 o 
  10   2   2       90.23       70.99      3.96 o 
  11   2   2      119.46      117.08      5.20 o 
  12   2   2        0.29        4.47      4.16 o 
  13   2   2        0.42        8.77      7.52 o 
  14   2   2        2.58        8.53     11.66 o 
  15   2   2        2.02       -3.95     10.39 o 
  16   2   2        0.01        1.80     11.10 o 
  17   2   2        0.29       17.90     12.25 o 
   1   3   2      789.07      776.01     10.33 o 
   2   3   2      696.13      626.61      8.88 o 
   3   3   2     3006.78     3041.29     41.06 o 
   4   3   2      391.36      389.15      6.46 o 
   5   3   2      194.11      211.95      4.82 o 
   6   3   2      483.37      460.96      8.34 o 
   7   3   2      168.58      176.58      4.88 o 
   8   3   2      146.96      159.63      4.98 o 
   9   3   2      119.94      133.49      4.91 o 
  10   3   2      168.23      180.43      6.04 o 
  11   3   2        7.57       17.86      3.42 o 
  12   3   2      136.97      158.37      9.52 o 
  13   3   2        9.40        4.63      6.91 o 
  14   3   2       31.45       18.69      8.48 o 
  15   3   2       26.62       30.73     10.59 o 
  16   3   2       42.95       51.63     12.92 o 
   0   4   2      443.34      357.24      8.87 o 
   1   4   2     1538.17     1526.18     19.86 o 
   2   4   2      353.51      324.14      5.08 o 
   3   4   2      344.14      326.24      5.73 o 
   4   4   2       29.85       30.19      1.97 o 
   5   4   2      832.55      858.85     13.40 o 
   6   4   2      897.17      861.53     14.14 o 
   7   4   2      180.00      208.47      6.34 o 
   8   4   2     1318.59     1347.46     22.11 o 
   9   4   2        0.17        2.01      3.13 o 
  10   4   2       36.39       24.55      3.80 o 
  11   4   2       19.35       14.41      4.96 o 
  12   4   2      223.78      260.17     16.96 o 
  13   4   2      142.75      154.82     11.35 o 
  14   4   2      347.51      383.32     18.01 o 
  15   4   2       15.64        7.07      8.89 o 
  16   4   2       37.77       17.12     11.17 o 
   1   5   2        0.40        0.14      1.62 o 
   2   5   2      997.03      882.58     13.09 o 
   3   5   2        6.96        4.43      1.59 o 
   4   5   2     2674.02     2568.50     34.30 o 
   5   5   2      231.39      228.22      5.45 o 
   6   5   2       11.06       10.75      2.60 o 
   7   5   2      100.27      114.74      4.84 o 
   8   5   2      241.87      218.19      7.13 o 
   9   5   2       50.03       45.45      4.75 o 
  10   5   2      376.02      393.18     19.74 o 
  11   5   2      112.44      121.17     10.64 o 
  12   5   2       85.46      101.62     10.94 o 
  13   5   2       16.14       -7.91      7.91 o 
  14   5   2       33.61        1.48      8.73 o 
  15   5   2        5.57       -4.43      9.04 o 
   0   6   2     1949.65     1910.28     34.98 o 
   1   6   2        1.14       -0.62      2.27 o 
   2   6   2      405.06      405.83      7.88 o 
   3   6   2       19.57       11.16      2.20 o 
   4   6   2       60.28       49.33      2.88 o 
   5   6   2       40.55       42.67      3.22 o 
   6   6   2      173.23      151.70      5.43 o 
   7   6   2       40.17       45.66      4.09 o 
   8   6   2       11.99       12.63      4.11 o 
   9   6   2       98.62       89.12      7.56 o 
  10   6   2       19.70        9.97      6.03 o 
  11   6   2        4.97       10.15      7.49 o 
  12   6   2       13.77       16.08      8.41 o 
  13   6   2        0.27       35.88      9.40 o 
  14   6   2        4.36        8.85      9.32 o 
   1   7   2        3.36        8.12      2.87 o 
   2   7   2      107.11      105.12      4.69 o 
   3   7   2        3.50       25.86      3.86 o 
   4   7   2      431.94      422.90      9.40 o 
   5   7   2       57.79       55.82      4.53 o 
   6   7   2       18.93       23.38      3.73 o 
   7   7   2       43.52       35.88      5.17 o 
   8   7   2       15.28       15.95      5.67 o 
   9   7   2        0.42       10.83      7.25 o 
  10   7   2        0.18        7.22      7.81 o 
  11   7   2        1.77       16.51      8.74 o 
  12   7   2        0.95        5.39      9.14 o 
  13   7   2        0.00        5.44      9.70 o 
   0   8   2      412.25      398.00     21.23 o 
   1   8   2       17.03       14.52      3.73 o 
   2   8   2       88.65       66.72      4.84 o 
   3   8   2        0.51       -2.17      3.80 o 
   4   8   2      147.22      117.88     10.24 o 
   5   8   2        0.15        2.82      5.41 o 
   6   8   2      538.51      549.61     19.14 o 
   7   8   2       34.98       30.19      8.08 o 
   8   8   2       40.01       35.29      8.75 o 
   9   8   2       22.26       10.74      8.58 o 
  10   8   2       47.26       46.09      9.93 o 
  11   8   2        0.67        6.05      9.43 o 
  12   8   2       55.76       58.02     12.72 o 
   1   9   2        4.71       -6.11      6.11 o 
   2   9   2      109.96      106.23      8.87 o 
   3   9   2       81.20       78.92      9.09 o 
   4   9   2      480.62      560.15     20.27 o 
   5   9   2       50.05       67.73      9.85 o 
   6   9   2      117.67      132.99     11.62 o 
   7   9   2        0.46        7.10      8.30 o 
   8   9   2       12.82        7.29      8.55 o 
   9   9   2        5.58        6.60      9.26 o 
  10   9   2       57.85       83.41     13.13 o 
   0  10   2        1.05        1.89      8.64 o 
   1  10   2        3.35        4.34      7.56 o 
   2  10   2        9.79       14.33      7.77 o 
   3  10   2        0.48       -4.56      7.51 o 
   4  10   2        0.01       17.05      8.16 o 
   5  10   2       39.59       33.41     10.61 o 
   6  10   2       49.82       59.26     11.80 o 
   7  10   2       20.62       29.29     11.60 o 
   1  11   2        2.31       -9.73      9.73 o 
   2  11   2        2.19       27.36     29.09 o 
   1   1   3      145.76      120.78      2.02 o 
   2   1   3      347.86      361.39      5.69 o 
   3   1   3     7953.81     7716.51    102.35 o 
   4   1   3     1398.62     1512.25     21.36 o 
   5   1   3      134.14      131.82      3.32 o 
   6   1   3      103.44      162.41      4.18 o 
   7   1   3     2002.48     2308.76     32.77 o 
   8   1   3      337.57      424.61      7.80 o 
   9   1   3       75.53       85.23      3.84 o 
  10   1   3      704.30      783.96     13.59 o 
  11   1   3       68.10       70.15      4.48 o 
  12   1   3      269.81      264.98     10.00 o 
  13   1   3       54.54       50.38      9.95 o 
  14   1   3       14.77       -8.75      8.75 o 
  15   1   3       12.44       12.06     10.76 o 
  16   1   3       32.17       25.82     18.68 o 
  17   1   3       13.72       19.19     12.32 o 
   0   2   3     5865.60     5415.80     96.17 o 
   1   2   3      237.29      211.54      3.36 o 
   2   2   3       15.80       22.38      1.12 o 
   3   2   3     1872.86     1957.87     25.75 o 
   4   2   3      721.24      802.16     11.27 o 
   5   2   3      115.25       96.92      2.94 o 
   6   2   3     2651.24     2915.90     40.84 o 
   7   2   3     2077.38     2176.08     31.18 o 
   8   2   3     1293.78     1371.53     20.63 o 
   9   2   3      719.60      714.18     12.20 o 
  10   2   3        0.40       -2.14      2.63 o 
  11   2   3       34.75       30.16      3.76 o 
  12   2   3       73.60       66.36      6.97 o 
  13   2   3      106.37      107.73     10.90 o 
  14   2   3      123.16      134.44     12.42 o 
  15   2   3      102.69      107.47     13.89 o 
  16   2   3        6.03       16.64     12.39 o 
  17   2   3        3.37        3.26     11.90 o 
   1   3   3       76.11       98.43      2.18 o 
   2   3   3     1925.23     1844.28     22.85 o 
   3   3   3      282.38      310.79      5.14 o 
   4   3   3      741.80      725.30     10.84 o 
   5   3   3      453.60      398.10      7.00 o 
   6   3   3        1.51        1.35      1.80 o 
   7   3   3        6.45        2.75      2.13 o 
   8   3   3      538.06      513.21     10.21 o 
   9   3   3     1447.59     1429.10     21.83 o 
  10   3   3      309.48      306.40     10.18 o 
  11   3   3      603.54      602.36     13.32 o 
  12   3   3       47.20       43.89      6.57 o 
  13   3   3       64.34       62.89      8.50 o 
  14   3   3        3.02        0.86      8.83 o 
  15   3   3       71.33       67.57     11.52 o 
  16   3   3       64.30       74.69     14.22 o 
   0   4   3       57.64       56.51      2.76 o 
   1   4   3     3024.49     3106.12     36.23 o 
   2   4   3     1600.09     1579.43     19.98 o 
   3   4   3      440.73      433.37      6.69 o 
   4   4   3      437.81      438.70      6.92 o 
   5   4   3     1084.73     1137.68     17.13 o 
   6   4   3        0.26        1.02      2.10 o 
   7   4   3      150.41      123.95      4.52 o 
   8   4   3        0.54        7.64      2.95 o 
   9   4   3      121.71      114.27      5.98 o 
  10   4   3       89.38       74.05      4.99 o 
  11   4   3        0.01       -4.91      4.91 o 
  12   4   3        1.24        9.67      5.99 o 
  13   4   3        2.41       31.15      7.93 o 
  14   4   3        6.09       20.82      8.67 o 
  15   4   3        0.42       17.30      9.37 o 
  16   4   3        0.48       -7.00     10.83 o 
   1   5   3      276.10      234.50      4.71 o 
   2   5   3      559.99      531.68      8.38 o 
   3   5   3        7.63       12.19      1.79 o 
   4   5   3      560.22      578.79      8.87 o 
   5   5   3      145.23      139.46      4.16 o 
   6   5   3        9.61        4.02      2.36 o 
   7   5   3     1119.20     1053.40     18.11 o 
   8   5   3       14.34       13.93      3.78 o 
   9   5   3       23.71       34.58      4.19 o 
  10   5   3       57.24       83.16      6.92 o 
  11   5   3      174.90      175.85     11.12 o 
  12   5   3        6.23       10.48      7.25 o 
  13   5   3        7.73       -7.52      7.52 o 
  14   5   3        1.30       -1.72      8.63 o 
  15   5   3        3.58       -6.22      9.21 o 
   0   6   3      144.52      151.09      7.59 o 
   1   6   3      597.61      586.33      9.93 o 
   2   6   3      132.01      140.19      5.02 o 
   3   6   3      518.88      451.20      8.11 o 
   4   6   3       10.98       10.97      2.38 o 
   5   6   3     1219.52     1176.20     17.80 o 
   6   6   3      240.38      229.77      7.01 o 
   7   6   3      355.49      376.10     11.18 o 
   8   6   3      182.20      160.96      7.78 o 
   9   6   3        7.15        3.37      5.25 o 
  10   6   3        6.93       -6.32      6.32 o 
  11   6   3      190.74      195.36     12.74 o 
  12   6   3      136.20      129.60     11.53 o 
  13   6   3      173.84      161.21     12.90 o 
  14   6   3       82.95       49.60     10.72 o 
   1   7   3      434.37      380.92      7.90 o 
   2   7   3      328.78      315.65      7.83 o 
   3   7   3     1644.11     1563.42     26.48 o 
   4   7   3      203.68      214.61      7.15 o 
   5   7   3      349.84      343.30     11.63 o 
   6   7   3      208.81      190.84      7.67 o 
   7   7   3       28.61       16.32      5.54 o 
   8   7   3        7.64        8.60      6.24 o 
   9   7   3      153.46      173.36     11.94 o 
  10   7   3      106.56      124.19     16.57 o 
  11   7   3       83.20       93.46     10.95 o 
  12   7   3       37.47       33.64     10.15 o 
  13   7   3       13.23        4.57     10.94 o 
   0   8   3      118.85      138.15      8.64 o 
   1   8   3       62.43       61.00      4.70 o 
   2   8   3       21.19       23.86      4.23 o 
   3   8   3        1.01        3.09      5.12 o 
   4   8   3       27.78       42.14      7.93 o 
   5   8   3       16.50       33.31      7.42 o 
   6   8   3       39.74       74.59     13.07 o 
   7   8   3       39.19       50.86      8.73 o 
   8   8   3       10.04       12.11      7.99 o 
   9   8   3       47.09       39.98     10.55 o 
  10   8   3        2.19       -3.60      9.60 o 
  11   8   3       42.12       22.48     11.27 o 
  12   8   3       18.83       31.70     27.79 o 
   1   9   3        0.13       -6.16      6.16 o 
   2   9   3        0.21       -1.01      6.67 o 
   3   9   3       57.15       79.79      8.48 o 
   4   9   3        0.67       45.42      8.82 o 
   5   9   3        9.60       28.20      8.71 o 
   6   9   3        2.33       21.85      8.90 o 
   7   9   3       67.66       40.66     10.56 o 
   8   9   3        0.48        9.60      9.75 o 
   9   9   3        9.96        4.10     10.14 o 
  10   9   3        0.84      -14.33     23.88 o 
   0  10   3       43.16       32.43     10.93 o 
   1  10   3       55.13       54.04      9.05 o 
   2  10   3       25.26       18.30      8.05 o 
   3  10   3        5.75        3.15     10.91 o 
   4  10   3        8.21        7.24      9.01 o 
   5  10   3       13.62       25.19     10.47 o 
   6  10   3       33.92       41.12     11.57 o 
   7  10   3       59.87       36.59     11.78 o 
   1  11   3       25.87      -10.58     19.41 o 
   0   0   4    43912.57    41232.64    979.51 o 
   1   0   4     6918.17     6234.81    105.84 o 
   2   0   4     3329.18     3121.77     59.27 o 
   3   0   4      906.47      960.25     25.08 o 
   4   0   4       37.65       73.53      3.29 o 
   5   0   4     1761.55     1935.13     55.07 o 
   6   0   4       18.36        4.09      1.95 o 
   7   0   4     1281.00     1371.57     26.92 o 
   8   0   4      476.66      470.23     11.20 o 
   9   0   4     1157.37     1159.81     25.25 o 
  10   0   4        8.45        3.11      3.63 o 
  11   0   4       99.51       86.86      6.53 o 
  12   0   4        9.77        7.84      7.87 o 
  13   0   4      249.97      304.56     25.60 o 
  14   0   4        4.33        4.57     13.03 o 
  15   0   4       56.50       36.18     18.02 o 
  16   0   4        0.95       -7.01     16.10 o 
  17   0   4        1.85        5.45     16.26 o 
   1   1   4      481.64      409.38      5.61 o 
   2   1   4      358.43      315.34      4.40 o 
   3   1   4      506.37      440.54      6.80 o 
   4   1   4      187.72      234.95      4.61 o 
   5   1   4      106.94      106.94      3.66 o 
   6   1   4       67.61       77.09      2.76 o 
   7   1   4      118.32      146.99      4.11 o 
   8   1   4       37.19       39.01      2.69 o 
   9   1   4      987.16     1052.23     16.95 o 
  10   1   4      664.05      684.67     12.84 o 
  11   1   4      633.22      628.75     13.35 o 
  12   1   4       95.65       85.67      6.70 o 
  13   1   4       13.67       11.69      6.28 o 
  14   1   4       37.48       29.83     10.21 o 
  15   1   4       48.49       45.63     12.29 o 
  16   1   4       30.07       29.54     12.73 o 
  17   1   4       71.43       50.13     13.44 o 
   0   2   4      158.48      189.28      4.46 o 
   1   2   4      856.04      912.39     11.74 o 
   2   2   4       16.81       12.91      0.97 o 
   3   2   4      127.54      141.29      3.02 o 
   4   2   4      152.55      171.84      3.55 o 
   5   2   4       54.23       71.49      2.60 o 
   6   2   4       61.90       56.05      2.63 o 
   7   2   4      281.11      283.91      6.08 o 
   8   2   4      508.54      523.82      9.36 o 
   9   2   4       33.93       24.47      2.80 o 
  10   2   4      247.92      248.48      7.26 o 
  11   2   4       90.64       76.75      4.80 o 
  12   2   4       35.17       28.74      6.10 o 
  13   2   4        5.19        6.73      6.59 o 
  14   2   4        7.10        9.94      8.72 o 
  15   2   4        2.59       -4.48      8.73 o 
  16   2   4        5.26       -3.11     11.59 o 
  17   2   4        0.01       -3.60     12.20 o 
   1   3   4        9.86        4.84      1.00 o 
   2   3   4      313.03      345.98      5.41 o 
   3   3   4      512.85      469.67      7.07 o 
   4   3   4     1349.21     1312.70     18.39 o 
   5   3   4      780.61      776.03     12.02 o 
   6   3   4      299.94      311.90      6.37 o 
   7   3   4       90.97       92.12      3.83 o 
   8   3   4      220.07      243.63      6.20 o 
   9   3   4      121.43      149.61      5.31 o 
  10   3   4        3.36       10.25      3.18 o 
  11   3   4      154.56      158.27      7.10 o 
  12   3   4       75.37       72.00      7.42 o 
  13   3   4       39.41       29.12      7.88 o 
  14   3   4        0.33        1.69      8.91 o 
  15   3   4        2.33        2.61      9.94 o 
  16   3   4       19.46       29.88     12.42 o 
   0   4   4       25.31        7.22      1.70 o 
   1   4   4      683.01      666.05      8.89 o 
   2   4   4       26.41       24.37      1.56 o 
   3   4   4      338.69      334.56      5.65 o 
   4   4   4      118.36      119.09      3.33 o 
   5   4   4      960.22      915.99     13.64 o 
   6   4   4      199.94      191.00      5.79 o 
   7   4   4     1626.98     1643.45     25.19 o 
   8   4   4      526.31      546.13     11.24 o 
   9   4   4      224.89      204.02      6.82 o 
  10   4   4       18.29       10.95      4.21 o 
  11   4   4      152.72      142.59      7.85 o 
  12   4   4       93.93       85.04      8.47 o 
  13   4   4      141.87      162.13     22.45 o 
  14   4   4      177.71      173.98     12.95 o 
  15   4   4       84.15       95.75     13.42 o 
  16   4   4       20.76        3.79     14.79 o 
   1   5   4      324.36      315.78      5.58 o 
   2   5   4     1301.22     1251.46     16.93 o 
   3   5   4     1663.06     1604.86     22.58 o 
   4   5   4      451.31      449.84      7.37 o 
   5   5   4      307.24      302.21      5.94 o 
   6   5   4        0.66       -0.95      2.23 o 
   7   5   4      127.38      126.60      4.77 o 
   8   5   4      503.63      445.58     12.19 o 
   9   5   4      429.24      439.22     11.87 o 
  10   5   4      178.98      172.91      9.05 o 
  11   5   4      275.44      293.66     14.44 o 
  12   5   4        8.22        7.41      7.37 o 
  13   5   4       10.44       -0.29      8.31 o 
  14   5   4        7.25        3.83      9.17 o 
  15   5   4       50.20       29.55     11.32 o 
   0   6   4      488.72      464.27     10.95 o 
   1   6   4      322.47      337.20      6.40 o 
   2   6   4      336.39      337.78      6.75 o 
   3   6   4      285.36      281.43      6.14 o 
   4   6   4      308.09      271.41      6.07 o 
   5   6   4       46.01       44.27      3.18 o 
   6   6   4      343.29      318.62      8.13 o 
   7   6   4       40.60       43.10      4.30 o 
   8   6   4        0.00        7.32      5.01 o 
   9   6   4        4.95        7.53      5.72 o 
  10   6   4        1.12       -6.57      6.57 o 
  11   6   4        3.47       11.57      7.82 o 
  12   6   4       15.82       28.99      8.98 o 
  13   6   4       66.70       67.77     11.93 o 
  14   6   4        1.50        2.98     10.73 o 
   1   7   4        5.61        0.88      2.88 o 
   2   7   4      124.97      120.35      7.49 o 
   3   7   4       89.09      112.64      5.22 o 
   4   7   4      182.15      214.55      9.46 o 
   5   7   4       33.01       48.41      5.14 o 
   6   7   4        2.57        2.52      4.99 o 
   7   7   4        9.81        5.93      5.66 o 
   8   7   4       17.80       17.62      7.29 o 
   9   7   4        9.51        4.63      6.42 o 
  10   7   4        4.06       18.48      6.96 o 
  11   7   4       20.02       45.66     10.53 o 
  12   7   4        1.01       16.10     10.84 o 
  13   7   4       11.93        7.40     11.14 o 
   0   8   4       71.95       63.62      8.35 o 
   1   8   4       77.94       86.90      7.79 o 
   2   8   4      100.90      110.55      7.27 o 
   3   8   4       25.57       23.18      6.07 o 
   4   8   4      151.54      135.68     10.11 o 
   5   8   4      223.33      223.81     14.08 o 
   6   8   4      417.88      427.81     18.33 o 
   7   8   4      195.67      190.39     12.75 o 
   8   8   4        1.30        1.67      8.71 o 
   9   8   4        8.35       13.71      9.73 o 
  10   8   4       26.59       30.99     10.61 o 
  11   8   4       22.99       25.11     11.14 o 
   1   9   4       93.58       84.98     10.02 o 
   2   9   4       53.44       52.89      8.64 o 
   3   9   4      391.29      420.17     16.98 o 
   4   9   4      197.96      180.66     13.79 o 
   5   9   4      212.16      218.62     15.21 o 
   6   9   4       89.21       80.49     11.39 o 
   7   9   4        0.08        9.55     11.29 o 
   8   9   4       11.99       12.74     10.09 o 
   9   9   4       70.72       68.32     12.14 o 
   0  10   4        5.49       38.40     10.80 o 
   1  10   4       58.84       72.68      9.67 o 
   2  10   4        0.12        1.48      7.63 o 
   3  10   4        0.03       10.70      7.97 o 
   4  10   4        0.03       13.62      8.12 o 
   5  10   4       19.35       14.65     10.20 o 
   6  10   4       19.91       35.43     10.88 o 
   7  10   4       25.22       20.84     27.79 o 
   1   1   5      160.88      139.10      2.62 o 
   2   1   5      412.92      489.78      6.79 o 
   3   1   5      238.06      215.03      3.57 o 
   4   1   5      357.53      355.64      5.91 o 
   5   1   5        0.18        1.62      1.26 o 
   6   1   5     1035.09     1126.64     16.69 o 
   7   1   5      224.28      224.68      4.98 o 
   8   1   5        3.41        1.18      1.97 o 
   9   1   5      384.62      439.69      8.77 o 
  10   1   5      260.57      267.93      7.75 o 
  11   1   5        0.21        7.35      3.26 o 
  12   1   5      355.79      386.88     15.53 o 
  13   1   5        5.44       -0.09      6.02 o 
  14   1   5        0.18        2.94      9.38 o 
  15   1   5        2.20        3.24     10.78 o 
  16   1   5      137.89      145.42     16.20 o 
  17   1   5       14.38       21.68     13.53 o 
   0   2   5     3428.31     3041.38     51.81 o 
   1   2   5     1656.63     1594.08     20.67 o 
   2   2   5     4575.41     4483.30     54.29 o 
   3   2   5     1174.48     1232.62     16.50 o 
   4   2   5       25.65       20.79      1.51 o 
   5   2   5        6.32        2.14      1.31 o 
   6   2   5     1531.63     1561.46     21.97 o 
   7   2   5       64.18       64.15      2.87 o 
   8   2   5      772.02      805.58     12.96 o 
   9   2   5        1.64       -2.57      2.57 o 
  10   2   5      138.03      136.44      5.86 o 
  11   2   5        0.50       -0.70      3.96 o 
  12   2   5      147.36      151.54      8.61 o 
  13   2   5       32.54       29.88      7.41 o 
  14   2   5      221.53      215.68     13.05 o 
  15   2   5       31.76       44.82     12.45 o 
  16   2   5       32.47       28.93     12.94 o 
   1   3   5      511.68      485.58      6.74 o 
   2   3   5     2911.00     2873.47     37.12 o 
   3   3   5        4.70        1.09      1.24 o 
   4   3   5     1149.40     1183.48     16.16 o 
   5   3   5      218.69      225.96      4.49 o 
   6   3   5       46.00       49.13      2.75 o 
   7   3   5       76.50       74.54      3.48 o 
   8   3   5     1283.25     1284.01     20.22 o 
   9   3   5       14.95       11.42      2.90 o 
  10   3   5      886.56      872.19     17.80 o 
  11   3   5       84.81       75.70      5.73 o 
  12   3   5       44.61       31.86      5.83 o 
  13   3   5       32.47       28.75      8.67 o 
  14   3   5        9.79       12.13      8.19 o 
  15   3   5       60.80       62.57     12.27 o 
  16   3   5      102.92      126.49     19.80 o 
   0   4   5     1315.29     1373.73     23.67 o 
   1   4   5      291.33      299.78      5.10 o 
   2   4   5      277.23      268.45      4.59 o 
   3   4   5      520.42      489.72      7.63 o 
   4   4   5        5.44        2.17      1.52 o 
   5   4   5       52.68       51.93      2.49 o 
   6   4   5      397.20      382.02      7.33 o 
   7   4   5      190.40      187.47      5.33 o 
   8   4   5      284.85      269.61      9.39 o 
   9   4   5        2.81        0.33      3.46 o 
  10   4   5        1.54       -4.18      4.19 o 
  11   4   5       44.98       41.35      7.86 o 
  12   4   5        0.02        2.21      6.86 o 
  13   4   5       30.82       38.93      8.52 o 
  14   4   5        7.95       19.27      9.06 o 
  15   4   5        3.44        9.85      9.79 o 
  16   4   5        5.89       -5.21     24.75 o 
   1   5   5        8.99        2.81      1.53 o 
   2   5   5     1041.21     1001.70     12.82 o 
   3   5   5       62.41       51.31      2.49 o 
   4   5   5      146.22      140.41      3.90 o 
   5   5   5      205.71      198.60      4.90 o 
   6   5   5      365.78      372.43      7.22 o 
   7   5   5      412.56      416.38      8.84 o 
   8   5   5        0.85       -2.18      3.18 o 
   9   5   5       69.30       58.67      5.12 o 
  10   5   5       63.40       64.75      6.75 o 
  11   5   5       27.49       43.10      7.80 o 
  12   5   5        0.04        5.14      7.41 o 
  13   5   5        2.35       -8.15      9.23 o 
  14   5   5        4.06       -9.80      9.80 o 
  15   5   5        9.65        4.88      9.70 o 
   0   6   5      580.24      587.23     12.96 o 
   1   6   5      256.49      230.88      5.14 o 
   2   6   5       62.83       64.02      3.19 o 
   3   6   5       21.82       14.50      2.42 o 
   4   6   5      160.51      133.59      4.54 o 
   5   6   5        8.37        5.99      2.73 o 
   6   6   5      629.54      640.40     13.72 o 
   7   6   5       32.16       28.27      4.31 o 
   8   6   5      445.05      466.08     13.90 o 
   9   6   5       10.29        4.70      5.54 o 
  10   6   5        5.49       -3.58      7.41 o 
  11   6   5       87.55      106.01     12.73 o 
  12   6   5      238.47      240.81     18.91 o 
  13   6   5       37.04       45.22     11.64 o 
  14   6   5      160.53      184.22     16.41 o 
   1   7   5      333.68      325.80      7.88 o 
   2   7   5      595.72      585.28     11.57 o 
   3   7   5      321.66      298.20      8.80 o 
   4   7   5     1293.44     1325.23     26.23 o 
   5   7   5       10.84       22.31      6.14 o 
   6   7   5       41.68       46.94      7.42 o 
   7   7   5        6.86       10.40      6.83 o 
   8   7   5       66.42       51.63      8.67 o 
   9   7   5       45.56       37.61     10.19 o 
  10   7   5      262.24      295.67     14.89 o 
  11   7   5        5.82       13.84      8.42 o 
  12   7   5       74.22       68.92     10.35 o 
  13   7   5        7.49       -1.92      8.69 o 
   0   8   5      392.94      447.18     17.58 o 
   1   8   5       15.78       12.64      5.02 o 
   2   8   5       20.75       15.29      5.08 o 
   3   8   5       48.44       44.02      6.36 o 
   4   8   5       75.78       72.68      9.39 o 
   5   8   5       13.88       39.43      8.76 o 
   6   8   5      108.82      140.16     12.17 o 
   7   8   5       19.83       25.77      8.99 o 
   8   8   5       48.06       65.08     11.46 o 
   9   8   5       28.25       18.63     10.06 o 
  10   8   5       14.35       22.37     13.14 o 
  11   8   5        0.59        8.94     14.35 o 
   1   9   5       13.06        1.14      7.00 o 
   2   9   5        0.70        5.57      7.28 o 
   3   9   5       30.08       52.45      8.29 o 
   4   9   5       45.05       56.97      9.10 o 
   5   9   5        1.73       19.51      8.38 o 
   6   9   5        5.58       10.22      9.37 o 
   7   9   5        5.00       20.09     10.37 o 
   8   9   5        5.71        6.57      9.73 o 
   9   9   5        0.65        1.40     10.12 o 
   0  10   5      304.83      352.17     20.49 o 
   1  10   5        0.05        4.73      7.04 o 
   2  10   5       38.57       27.84      8.59 o 
   3  10   5        2.33        7.76      8.30 o 
   4  10   5       40.24       36.31      8.79 o 
   5  10   5        6.15       25.43      9.14 o 
   6  10   5      112.75      105.91     12.02 o 
   0   0   6    16239.20    16767.13    399.26 o 
   1   0   6     3388.44     3187.32     60.51 o 
   2   0   6     1199.43     1274.89     25.17 o 
   3   0   6     1892.27     1898.70     42.89 o 
   4   0   6     2192.86     2405.67     44.13 o 
   5   0   6      197.18      254.95      9.32 o 
   6   0   6      130.40      134.69      5.34 o 
   7   0   6     1603.87     1651.46     39.46 o 
   8   0   6       13.85       17.10      3.12 o 
   9   0   6     1475.99     1607.53     31.95 o 
  10   0   6       46.87       49.54      5.17 o 
  11   0   6       12.62        8.24      4.82 o 
  12   0   6       36.10       20.57      9.05 o 
  13   0   6      486.62      514.86     25.44 o 
  14   0   6      119.55      125.28     19.19 o 
  15   0   6      160.59      159.96     28.22 o 
  16   0   6        3.63        7.64     17.65 o 
   1   1   6      959.57      878.55     12.69 o 
   2   1   6      101.49      105.96      2.59 o 
   3   1   6      614.44      560.36      7.91 o 
   4   1   6      726.63      744.70     10.14 o 
   5   1   6       30.23       26.63      1.64 o 
   6   1   6       26.87       28.36      1.94 o 
   7   1   6      190.19      201.49      4.66 o 
   8   1   6       64.26       57.91      2.93 o 
   9   1   6      878.74      878.48     13.77 o 
  10   1   6      193.36      195.08      5.90 o 
  11   1   6      557.54      593.09     14.06 o 
  12   1   6        0.38        4.37      4.88 o 
  13   1   6        0.77        1.42      6.01 o 
  14   1   6       13.01       11.64      9.79 o 
  15   1   6       87.97       85.82     14.98 o 
  16   1   6        1.05       -6.19     12.10 o 
   0   2   6      614.37      630.72     11.10 o 
   1   2   6     5711.23     5965.22     75.15 o 
   2   2   6        2.23       -0.38      0.97 o 
   3   2   6        7.76        8.53      1.12 o 
   4   2   6     1521.15     1642.83     22.45 o 
   5   2   6      473.21      499.54      7.92 o 
   6   2   6      470.20      466.15      7.54 o 
   7   2   6       87.13       81.89      3.34 o 
   8   2   6      105.08      107.29      4.57 o 
   9   2   6        0.95       -2.64      2.64 o 
  10   2   6      269.22      256.71      8.55 o 
  11   2   6        0.03       -4.44      4.44 o 
  12   2   6        0.95        8.38      5.83 o 
  13   2   6       21.89       19.38      7.41 o 
  14   2   6        6.54       11.68      7.95 o 
  15   2   6       32.92       30.68     12.17 o 
  16   2   6        5.32       -0.50     14.87 o 
   1   3   6      282.65      246.14      4.04 o 
   2   3   6        2.39        2.18      1.10 o 
   3   3   6     1214.23     1117.81     14.88 o 
   4   3   6       62.02       60.55      2.33 o 
   5   3   6      482.69      487.64      7.73 o 
   6   3   6      195.22      204.59      4.63 o 
   7   3   6        8.27        6.54      2.14 o 
   8   3   6       64.49       55.10      3.47 o 
   9   3   6       30.48       27.76      3.28 o 
  10   3   6        0.31        5.34      3.22 o 
  11   3   6       56.45       66.89      5.71 o 
  12   3   6        0.01       -5.68      5.81 o 
  13   3   6       17.46       18.46      7.68 o 
  14   3   6        0.05       -7.87      7.87 o 
  15   3   6       11.68       18.03     10.11 o 
  16   3   6       10.52        8.78     12.50 o 
   0   4   6      964.65     1003.44     17.78 o 
   1   4   6     4232.68     4243.00     53.05 o 
   2   4   6      201.51      185.68      4.00 o 
   3   4   6      176.49      192.60      4.01 o 
   4   4   6      173.19      180.90      4.27 o 
   5   4   6     1075.32     1015.33     14.52 o 
   6   4   6       21.81       14.91      2.27 o 
   7   4   6      802.58      838.42     13.47 o 
   8   4   6        0.51        0.72      3.01 o 
   9   4   6       12.26       19.49      3.45 o 
  10   4   6       41.80       24.97      5.34 o 
  11   4   6      127.52      125.39      8.83 o 
  12   4   6       12.10       16.10      6.97 o 
  13   4   6      276.94      319.64     23.18 o 
  14   4   6       56.99       48.29     10.59 o 
  15   4   6       90.90       94.00     13.00 o 
   1   5   6      154.29      145.93      4.14 o 
   2   5   6       26.39       20.25      2.00 o 
   3   5   6     1331.39     1304.67     18.12 o 
   4   5   6       33.84       23.81      2.33 o 
   5   5   6      984.62      963.10     13.76 o 
   6   5   6       67.46       63.04      3.45 o 
   7   5   6        1.05        0.10      2.84 o 
   8   5   6        1.44        1.60      3.26 o 
   9   5   6      458.86      474.85     12.12 o 
  10   5   6        2.69       -3.19      5.38 o 
  11   5   6      325.30      340.62     23.85 o 
  12   5   6        0.00        1.59      6.50 o 
  13   5   6        2.11       -0.18      7.07 o 
  14   5   6        0.23       -7.85      7.85 o 
  15   5   6       79.37       62.10     19.97 o 
   0   6   6      326.97      324.10      8.72 o 
   1   6   6      123.11      125.49      4.98 o 
   2   6   6       36.91       33.53      3.08 o 
   3   6   6        0.69       -0.31      2.26 o 
   4   6   6        4.37        4.56      2.80 o 
   5   6   6      122.48      121.92      4.59 o 
   6   6   6       15.41       23.15      3.69 o 
   7   6   6      274.17      268.56      9.68 o 
   8   6   6       22.17       33.24      5.97 o 
   9   6   6      125.11      135.82      9.89 o 
  10   6   6        6.87        1.19      5.53 o 
  11   6   6        2.60        7.32      7.44 o 
  12   6   6       14.72       31.00      7.94 o 
  13   6   6       18.00       24.71      8.17 o 
  14   6   6        8.97        2.25     10.09 o 
   1   7   6        0.05       -2.95      2.95 o 
   2   7   6       78.34       94.74      4.76 o 
   3   7   6       68.13       73.59      5.63 o 
   4   7   6       40.46       44.92      9.05 o 
   5   7   6      241.83      230.42     13.05 o 
   6   7   6        0.27        9.37      7.26 o 
   7   7   6       78.14       43.43     11.20 o 
   8   7   6        1.52       -4.06      7.68 o 
   9   7   6        0.06        1.71      6.97 o 
  10   7   6        7.05       21.87      7.77 o 
  11   7   6        6.22        4.38      8.05 o 
  12   7   6        8.70       14.28      7.90 o 
   0   8   6        3.49        6.30      7.18 o 
   1   8   6      232.52      253.00     14.85 o 
   2   8   6       23.18       11.22      5.46 o 
   3   8   6        1.73       -1.26      5.49 o 
   4   8   6        0.02        5.24      5.80 o 
   5   8   6      208.46      248.47     18.88 o 
   6   8   6        0.79        6.38      7.49 o 
   7   8   6      254.23      299.08     15.40 o 
   8   8   6        2.38       -1.32      7.96 o 
   9   8   6       15.74       -2.95      8.26 o 
  10   8   6       18.24       12.73      9.02 o 
  11   8   6       41.19       31.46     10.19 o 
   1   9   6      118.90      106.03      9.76 o 
   2   9   6       54.58       45.07      8.54 o 
   3   9   6      566.00      629.74     20.14 o 
   4   9   6       22.60       43.06      8.74 o 
   5   9   6      215.86      262.67     14.67 o 
   6   9   6       18.54       18.96      8.70 o 
   7   9   6       23.64       14.53      8.83 o 
   8   9   6        9.72       12.35      8.87 o 
   9   9   6       97.10       77.35     12.52 o 
   0  10   6       34.79       60.29     11.89 o 
   1  10   6        3.95       14.43      7.43 o 
   2  10   6        0.73        3.88      8.12 o 
   3  10   6        0.17        3.04      7.96 o 
   4  10   6        0.49        0.48      8.12 o 
   5  10   6       66.92       85.21     10.34 o 
   6  10   6       12.54       46.03     29.09 o 
   1   1   7     1658.47     1721.19     25.13 o 
   2   1   7      564.79      514.93      7.51 o 
   3   1   7     1222.77     1258.05     17.17 o 
   4   1   7      605.83      538.88      7.64 o 
   5   1   7       13.64       17.29      1.47 o 
   6   1   7       40.54       33.21      2.02 o 
   7   1   7      403.74      414.60      7.65 o 
   8   1   7      106.24       96.34      3.57 o 
   9   1   7       53.37       49.85      3.40 o 
  10   1   7      648.94      682.32     12.72 o 
  11   1   7       98.50      101.82      7.01 o 
  12   1   7      112.19      103.45      8.03 o 
  13   1   7       30.23       26.77      7.80 o 
  14   1   7        4.51        4.83      9.58 o 
  15   1   7        7.99       -1.15     12.61 o 
  16   1   7       90.07       86.93     17.71 o 
   0   2   7     8414.22     8704.35    174.93 o 
   1   2   7       62.99       53.21      2.21 o 
   2   2   7     2565.09     2526.84     32.68 o 
   3   2   7       18.27       16.19      1.36 o 
   4   2   7       27.09       33.53      1.62 o 
   5   2   7       47.78       52.06      2.27 o 
   6   2   7     1863.93     1943.47     26.04 o 
   7   2   7       31.31       29.31      2.52 o 
   8   2   7     1195.25     1239.63     18.22 o 
   9   2   7        5.47       -1.15      2.95 o 
  10   2   7        0.10        1.85      3.32 o 
  11   2   7       15.09        6.23      4.79 o 
  12   2   7      152.13      157.94      9.79 o 
  13   2   7       17.51        9.11      7.11 o 
  14   2   7      237.58      260.39     15.81 o 
  15   2   7       17.77       14.70     13.91 o 
  16   2   7       12.79       37.28     16.18 o 
   1   3   7     1248.49     1320.77     17.62 o 
   2   3   7      474.87      443.55      6.62 o 
   3   3   7     1066.38     1118.90     14.51 o 
   4   3   7     1675.15     1719.03     23.01 o 
   5   3   7       23.44       22.43      2.01 o 
   6   3   7       55.20       44.08      3.38 o 
   7   3   7       11.37       11.45      2.33 o 
   8   3   7     1056.55     1065.95     18.28 o 
   9   3   7        1.16        2.61      2.92 o 
  10   3   7      416.07      415.33     13.07 o 
  11   3   7       22.92       18.00      5.60 o 
  12   3   7      154.41      148.58     10.58 o 
  13   3   7       36.72       24.16      8.62 o 
  14   3   7       32.30       34.18      9.83 o 
  15   3   7        0.68       -6.12      9.87 o 
  16   3   7      113.92       88.82     24.40 o 
   0   4   7      186.08      197.67      5.50 o 
   1   4   7        2.78        2.57      1.36 o 
   2   4   7      697.84      691.69      9.58 o 
   3   4   7       49.26       43.01      2.13 o 
   4   4   7        0.02       -0.10      1.73 o 
   5   4   7       35.48       29.58      2.38 o 
   6   4   7      139.25      130.98      5.51 o 
   7   4   7       62.29       62.60      3.55 o 
   8   4   7       39.98       30.34      3.31 o 
   9   4   7       26.41       23.65      3.97 o 
  10   4   7       97.18      102.26      6.30 o 
  11   4   7       33.25       35.65      6.55 o 
  12   4   7        5.04        5.77      6.20 o 
  13   4   7       27.54       43.04      8.44 o 
  14   4   7        0.62       -7.67      7.67 o 
  15   4   7        4.75       10.84      8.94 o 
   1   5   7        0.05       -1.53      1.63 o 
   2   5   7      528.47      470.04      7.56 o 
   3   5   7        7.56        8.95      2.05 o 
   4   5   7     1131.63     1116.74     15.58 o 
   5   5   7        1.41        6.22      2.54 o 
   6   5   7       25.06       20.04      2.89 o 
   7   5   7       47.92       43.57      3.56 o 
   8   5   7        0.04       -2.19      3.70 o 
   9   5   7        0.72        5.47      4.59 o 
  10   5   7       18.50       21.07      5.44 o 
  11   5   7       36.10       32.84      6.23 o 
  12   5   7       13.56       11.73      6.07 o 
  13   5   7        1.99       -6.17      6.17 o 
  14   5   7       14.96       13.59      7.56 o 
   0   6   7      644.50      630.36     15.34 o 
   1   6   7       76.64       64.60      3.37 o 
   2   6   7       95.24       90.49      4.00 o 
   3   6   7      380.50      363.27      7.74 o 
   4   6   7      171.67      149.85      5.43 o 
   5   6   7        1.06       -0.80      3.08 o 
   6   6   7      304.89      317.41     14.54 o 
   7   6   7       29.15       23.52      5.50 o 
   8   6   7      251.86      306.84     13.86 o 
   9   6   7        0.18       -4.46      5.40 o 
  10   6   7        0.26       -5.24      5.24 o 
  11   6   7        2.50       10.16      6.92 o 
  12   6   7      247.36      253.01     14.17 o 
  13   6   7        2.90       27.58      8.43 o 
   1   7   7        6.19       -4.50      4.50 o 
   2   7   7      598.28      623.94     14.41 o 
   3   7   7       36.34       45.70      6.15 o 
   4   7   7      249.59      260.12     10.48 o 
   5   7   7       29.68       37.92      7.08 o 
   6   7   7      392.49      444.03     16.98 o 
   7   7   7       32.96       27.32      7.45 o 
   8   7   7       14.83       11.79      6.17 o 
   9   7   7       26.43       13.09      8.05 o 
  10   7   7      256.09      288.97     13.65 o 
  11   7   7        9.94       12.40      7.86 o 
  12   7   7       33.57       38.31      8.64 o 
   0   8   7       77.37       80.11     12.16 o 
   1   8   7        7.07        2.56      5.24 o 
   2   8   7       18.25       25.47      5.96 o 
   3   8   7       14.65       -1.14      7.02 o 
   4   8   7       50.88       43.63      7.99 o 
   5   8   7      102.32       99.72      9.50 o 
   6   8   7      128.90      133.36     10.89 o 
   7   8   7       24.35       24.94      8.14 o 
   8   8   7       34.71       21.17      8.44 o 
   9   8   7        5.03        6.61      8.75 o 
  10   8   7        0.19        4.11      8.81 o 
  11   8   7        0.01      -18.24     24.75 o 
   1   9   7        3.24       -7.12      7.12 o 
   2   9   7        0.02       -4.87      6.91 o 
   3   9   7        4.05       36.52      7.95 o 
   4   9   7        1.90        2.01      8.22 o 
   5   9   7        0.34       22.10      8.52 o 
   6   9   7       18.51       18.20      8.76 o 
   7   9   7        2.47        4.94      8.56 o 
   8   9   7        0.32        1.90      8.45 o 
   0  10   7       80.36       78.54     12.71 o 
   1  10   7       30.94       21.02     10.68 o 
   2  10   7       50.42       37.42      8.81 o 
   3  10   7        7.78       -7.76      7.76 o 
   4  10   7       19.17       24.17      8.79 o 
   5  10   7       27.69       47.30      9.40 o 
   0   0   8        1.75       -3.23      3.23 o 
   1   0   8     7414.88     7535.34    133.51 o 
   2   0   8     1013.08     1055.71     24.31 o 
   3   0   8       89.60       70.56      3.39 o 
   4   0   8       43.57       41.81      3.08 o 
   5   0   8       60.07       70.76      5.68 o 
   6   0   8        6.18        1.06      2.20 o 
   7   0   8     2183.63     2250.72     46.79 o 
   8   0   8       36.75       47.75      4.01 o 
   9   0   8     1305.63     1396.92     34.10 o 
  10   0   8       23.71       26.81      5.29 o 
  11   0   8       85.53       74.47     10.03 o 
  12   0   8       41.68       52.61     13.29 o 
  13   0   8      136.79      152.81     19.64 o 
  14   0   8      114.91      117.99     44.72 o 
  15   0   8       29.64       34.74     25.18 o 
  16   0   8       44.61       36.91     26.49 o 
   1   1   8      642.66      628.00     10.34 o 
   2   1   8       55.01       49.82      1.84 o 
   3   1   8      912.67      869.27     13.09 o 
   4   1   8      423.52      410.82      6.56 o 
   5   1   8       23.82       17.15      1.55 o 
   6   1   8      191.08      188.08      4.23 o 
   7   1   8      328.34      311.23      5.94 o 
   8   1   8       26.45       25.35      2.47 o 
   9   1   8     1023.53     1048.61     15.92 o 
  10   1   8        1.75        4.92      3.27 o 
  11   1   8      498.33      491.92     15.49 o 
  12   1   8        9.74        7.94      6.31 o 
  13   1   8        0.00        7.06      7.38 o 
  14   1   8        1.03       11.92     11.40 o 
  15   1   8       66.03       51.52     17.74 o 
  16   1   8       25.98       43.27     19.80 o 
   0   2   8       34.18       36.19      2.84 o 
   1   2   8      429.83      409.73      6.86 o 
   2   2   8        3.22        3.30      1.29 o 
   3   2   8       57.77       57.88      2.21 o 
   4   2   8       54.49       47.78      2.81 o 
   5   2   8      200.27      199.67      4.28 o 
   6   2   8      512.03      511.58      8.46 o 
   7   2   8        2.79        2.77      2.17 o 
   8   2   8       10.44       10.10      2.56 o 
   9   2   8        3.22        0.14      2.55 o 
  10   2   8       47.83       44.23      4.25 o 
  11   2   8       25.70       19.37      5.23 o 
  12   2   8        0.94        8.63      7.25 o 
  13   2   8        0.22        6.46      7.86 o 
  14   2   8        6.85       14.86      9.14 o 
  15   2   8       12.89        1.76     17.92 o 
  16   2   8        1.16        3.90     18.22 o 
   1   3   8      239.62      224.80      4.17 o 
   2   3   8      104.77       98.93      2.84 o 
   3   3   8     2367.53     2213.51     28.32 o 
   4   3   8       38.27       42.71      2.27 o 
   5   3   8      856.37      851.08     11.98 o 
   6   3   8      176.23      187.14      4.80 o 
   7   3   8       67.06       60.94      3.32 o 
   8   3   8        0.10       -2.68      2.68 o 
   9   3   8      185.58      199.49      6.60 o 
  10   3   8       36.66       30.51      4.71 o 
  11   3   8       54.61       44.89      5.95 o 
  12   3   8        2.45       -1.19      6.23 o 
  13   3   8        1.85       -5.11      6.90 o 
  14   3   8        0.18       -7.42      7.42 o 
  15   3   8       21.26       13.76      8.71 o 
   0   4   8      455.68      423.21      9.26 o 
   1   4   8      807.07      760.49     10.66 o 
   2   4   8      294.09      281.32      5.05 o 
   3   4   8        0.85        0.21      1.56 o 
   4   4   8       22.34       18.77      1.95 o 
   5   4   8     2238.06     2245.76     30.07 o 
   6   4   8      145.41      142.35      5.20 o 
   7   4   8      974.51     1019.66     17.82 o 
   8   4   8        2.93       -3.10      3.10 o 
   9   4   8       29.79       33.29      5.17 o 
  10   4   8        0.33       -3.74      4.61 o 
  11   4   8       61.04       44.09      6.32 o 
  12   4   8       41.60       33.71      6.97 o 
  13   4   8      218.82      207.23     11.59 o 
  14   4   8       18.14       18.04      7.96 o 
  15   4   8       39.33       23.71      8.19 o 
   1   5   8       67.73       58.02      2.55 o 
   2   5   8      204.14      203.39      4.70 o 
   3   5   8      263.56      244.91      5.02 o 
   4   5   8      245.21      258.61      7.19 o 
   5   5   8      167.77      162.99      5.28 o 
   6   5   8        1.98        0.10      2.70 o 
   7   5   8        6.51        8.18      4.10 o 
   8   5   8       14.33       10.14      4.53 o 
   9   5   8      259.55      272.74     10.80 o 
  10   5   8       77.89       87.48      7.16 o 
  11   5   8      280.65      306.13     17.38 o 
  12   5   8       11.09       12.60      6.33 o 
  13   5   8       30.04       29.13      7.43 o 
  14   5   8        6.33       -1.60      7.59 o 
   0   6   8       41.89       32.25      4.42 o 
   1   6   8       96.29      101.05      4.14 o 
   2   6   8       30.91       27.25      2.91 o 
   3   6   8       63.51       57.11      4.07 o 
   4   6   8        1.45        5.32      3.35 o 
   5   6   8      110.38       99.49      7.82 o 
   6   6   8       21.71       32.43      5.53 o 
   7   6   8       22.77       29.42      5.66 o 
   8   6   8      128.27      133.45      8.67 o 
   9   6   8       74.35       81.76      8.09 o 
  10   6   8        2.69       10.92      5.91 o 
  11   6   8        0.39       -0.78      6.88 o 
  12   6   8        3.36       14.39      7.77 o 
  13   6   8       12.15       12.73      8.25 o 
   1   7   8        2.76       -3.41      3.88 o 
   2   7   8        8.96        8.62      4.47 o 
   3   7   8       12.79        7.84      5.34 o 
   4   7   8        1.10       17.42      5.35 o 
   5   7   8       45.63       45.59      6.47 o 
   6   7   8        0.12        4.78      6.63 o 
   7   7   8       10.46        9.27      7.10 o 
   8   7   8        0.88        6.73      6.28 o 
   9   7   8       14.07       11.49      6.84 o 
  10   7   8        8.64       26.77      7.53 o 
  11   7   8       20.00       32.71      8.18 o 
  12   7   8        1.18        7.64      9.81 o 
   0   8   8      148.77      179.81     16.36 o 
   1   8   8        9.29       11.37      5.46 o 
   2   8   8        2.28        0.09      5.29 o 
   3   8   8        2.42        1.31      6.10 o 
   4   8   8        1.05       -1.06      6.89 o 
   5   8   8       21.55       30.07      7.87 o 
   6   8   8        2.80        7.74      7.76 o 
   7   8   8      122.26      149.13     11.71 o 
   8   8   8       71.48       59.12      9.65 o 
   9   8   8       22.10       19.17      9.02 o 
  10   8   8        0.08       -4.05      8.53 o 
   1   9   8       31.50        7.53      6.61 o 
   2   9   8       57.61       41.10      8.27 o 
   3   9   8      306.69      376.99     15.89 o 
   4   9   8       42.32       46.03      8.72 o 
   5   9   8      190.76      200.00     15.09 o 
   6   9   8        1.61       -1.33      7.98 o 
   7   9   8        0.03       -4.99      8.27 o 
   8   9   8       13.94        7.52      9.10 o 
   0  10   8       29.50       25.95     10.88 o 
   1  10   8       34.29       33.87      8.75 o 
   2  10   8        5.27        2.01      8.10 o 
   3  10   8        2.52       -0.82      8.24 o 
   4  10   8       12.03        7.31      8.38 o 
   1   1   9      314.91      331.04      6.18 o 
   2   1   9        3.86        2.06      1.17 o 
   3   1   9       53.62       57.95      2.97 o 
   4   1   9       60.77       46.50      2.20 o 
   5   1   9      206.34      188.25      4.01 o 
   6   1   9      295.52      276.33      5.50 o 
   7   1   9      341.75      391.68      6.97 o 
   8   1   9      408.56      424.62      8.32 o 
   9   1   9      260.10      257.28      6.71 o 
  10   1   9      591.01      585.04     13.10 o 
  11   1   9      106.46      108.48      7.27 o 
  12   1   9      136.00      130.01      8.59 o 
  13   1   9        0.12       -3.53      5.86 o 
  14   1   9        6.59       10.23      8.33 o 
  15   1   9        4.47        8.53      9.07 o 
  16   1   9       82.75       86.05     15.58 o 
   0   2   9     1885.76     1851.44     38.87 o 
   1   2   9      972.08      961.05     14.48 o 
   2   2   9     1330.95     1339.35     19.60 o 
   3   2   9        0.21       -1.38      1.38 o 
   4   2   9      831.03      802.17     12.54 o 
   5   2   9      658.00      639.37     10.59 o 
   6   2   9     2342.31     2335.43     31.83 o 
   7   2   9      615.74      611.62     12.27 o 
   8   2   9      432.33      427.79      8.54 o 
   9   2   9       69.66       58.91      4.33 o 
  10   2   9       11.30       10.12      5.00 o 
  11   2   9       31.66       22.42      5.58 o 
  12   2   9       90.14       75.49      7.47 o 
  13   2   9      117.79       98.86      8.38 o 
  14   2   9       51.09       46.03      8.24 o 
  15   2   9       18.40       17.57      9.54 o 
   1   3   9      105.60       86.80      2.51 o 
   2   3   9     1117.32     1129.79     15.02 o 
   3   3   9      897.15      851.17     11.42 o 
   4   3   9      808.40      840.07     12.13 o 
   5   3   9       92.47       88.90      3.51 o 
   6   3   9      161.22      147.39      6.24 o 
   7   3   9      211.97      226.04      6.19 o 
   8   3   9      601.26      577.86     11.92 o 
   9   3   9       73.47       73.21      5.60 o 
  10   3   9      218.66      208.46      9.20 o 
  11   3   9      122.17      117.11      8.39 o 
  12   3   9       29.03       28.16      6.54 o 
  13   3   9        1.85       -6.03      6.22 o 
  14   3   9        1.57        3.58      7.18 o 
  15   3   9       14.21        9.07      8.28 o 
   0   4   9       95.53      108.45      4.04 o 
   1   4   9        0.27        0.63      1.47 o 
   2   4   9      196.81      201.90      4.93 o 
   3   4   9       43.07       35.38      2.23 o 
   4   4   9      857.27      863.53     13.07 o 
   5   4   9       33.55       35.29      2.91 o 
   6   4   9       29.35       28.59      2.92 o 
   7   4   9        6.97        9.73      3.49 o 
   8   4   9      102.55      102.15      6.66 o 
   9   4   9       81.27       80.42      6.37 o 
  10   4   9       39.32       33.17      5.82 o 
  11   4   9       12.08        6.94      5.87 o 
  12   4   9       35.88       27.57      7.02 o 
  13   4   9       13.45        9.83      6.91 o 
  14   4   9       11.24        5.63      7.49 o 
  15   4   9        6.00       -0.60     11.79 o 
   1   5   9        2.43       -1.17      2.10 o 
   2   5   9     1263.57     1235.18     18.35 o 
   3   5   9      225.41      223.44      6.38 o 
   4   5   9      314.54      298.36      6.96 o 
   5   5   9       39.41       37.45      3.55 o 
   6   5   9       44.13       58.97      5.78 o 
   7   5   9      238.98      236.67     12.41 o 
   8   5   9       30.36       32.29      5.22 o 
   9   5   9       22.84       10.54      5.09 o 
  10   5   9       51.58       44.86      6.34 o 
  11   5   9       11.64       20.32      6.22 o 
  12   5   9        4.15       -6.13      6.18 o 
  13   5   9        8.30        3.78      7.40 o 
  14   5   9        1.05       -3.54      8.29 o 
   0   6   9       52.87       44.93      4.74 o 
   1   6   9       25.92       19.45      3.14 o 
   2   6   9        1.05       -2.85      2.85 o 
   3   6   9        9.46        7.05      3.75 o 
   4   6   9        1.03       -3.83      3.96 o 
   5   6   9       44.92       39.12      5.13 o 
   6   6   9       96.39       95.65      7.27 o 
   7   6   9      197.30      228.25     10.73 o 
   8   6   9      309.49      321.55     18.73 o 
   9   6   9       42.02       41.50      6.25 o 
  10   6   9        3.61        2.94      8.57 o 
  11   6   9        3.52        7.27      7.21 o 
  12   6   9      105.64      102.36     10.05 o 
  13   6   9       28.44       16.31     14.30 o 
   1   7   9       11.16       16.02      4.66 o 
   2   7   9       67.27       77.26      5.97 o 
   3   7   9       47.74       51.30      6.38 o 
   4   7   9      231.73      269.67     11.61 o 
   5   7   9      107.40      111.50      8.27 o 
   6   7   9       99.38      100.49      9.24 o 
   7   7   9        3.53        3.62      5.82 o 
   8   7   9       17.44       13.81      6.54 o 
   9   7   9       54.98       32.56      8.74 o 
  10   7   9       74.35       81.09      9.06 o 
  11   7   9       34.82       34.44      8.35 o 
   0   8   9      176.22      208.82     14.52 o 
   1   8   9       82.31       74.28      8.19 o 
   2   8   9        8.80       13.67      5.73 o 
   3   8   9       31.16       27.16      6.81 o 
   4   8   9       35.89       37.15      7.56 o 
   5   8   9       38.01       35.06      8.01 o 
   6   8   9       16.05       11.71      9.00 o 
   7   8   9        9.63        7.72      7.89 o 
   8   8   9        2.52        0.86      8.09 o 
   9   8   9        3.13        6.32      8.97 o 
  10   8   9        9.42       50.37     27.79 o 
   1   9   9        1.14       -6.24      6.24 o 
   2   9   9        8.85       12.05      7.86 o 
   3   9   9        7.42       17.23      7.58 o 
   4   9   9        1.15        8.52      7.73 o 
   5   9   9        1.48       24.05      8.34 o 
   6   9   9        0.15       -8.18      8.18 o 
   7   9   9        5.57       -1.57      8.42 o 
   0  10   9       64.14       67.24     12.66 o 
   1  10   9       35.53       41.44      9.01 o 
   2  10   9        8.26        3.21      8.05 o 
   3  10   9        1.47      -11.32     17.10 o 
   0   0  10      429.50      360.89     20.25 o 
   1   0  10      926.62      872.38     18.95 o 
   2   0  10       31.30       42.03      3.01 o 
   3   0  10      405.08      394.58     11.59 o 
   4   0  10       83.12       65.10      4.16 o 
   5   0  10      202.74      185.91      5.70 o 
   6   0  10     1684.68     1658.83     31.81 o 
   7   0  10      454.94      464.67     11.26 o 
   8   0  10     1446.64     1468.44     35.20 o 
   9   0  10      358.96      351.27     11.37 o 
  10   0  10        6.54        0.27      5.49 o 
  11   0  10       18.19        2.31      8.83 o 
  12   0  10      117.45      101.29     15.86 o 
  13   0  10      161.09      136.97     28.44 o 
  14   0  10      157.23      164.32     19.89 o 
  15   0  10        3.04        2.61     12.84 o 
   1   1  10      302.33      305.94      6.31 o 
   2   1  10      503.32      456.59      7.75 o 
   3   1  10      131.10      134.59      3.83 o 
   4   1  10     1104.51     1049.32     15.88 o 
   5   1  10        6.43        5.78      1.85 o 
   6   1  10        5.47        0.96      1.91 o 
   7   1  10       71.52       60.88      3.22 o 
   8   1  10      308.03      296.57      7.08 o 
   9   1  10      410.07      408.26      9.65 o 
  10   1  10      205.62      194.33      8.72 o 
  11   1  10      197.17      180.29      9.75 o 
  12   1  10       65.09       51.41      7.30 o 
  13   1  10        3.75       13.29      6.85 o 
  14   1  10        4.48       -7.82      7.90 o 
  15   1  10       23.44       19.32     10.05 o 
   0   2  10      109.91      125.83      5.36 o 
   1   2  10     1315.43     1451.22     21.20 o 
   2   2  10      500.00      512.63      8.45 o 
   3   2  10       28.97       29.25      2.18 o 
   4   2  10       18.51       13.50      2.15 o 
   5   2  10       67.59       55.70      3.24 o 
   6   2  10       31.39       32.81      2.65 o 
   7   2  10       10.80        9.12      2.46 o 
   8   2  10      112.41      102.75      4.77 o 
   9   2  10       24.18       23.33      3.91 o 
  10   2  10        7.00        2.21      4.44 o 
  11   2  10       20.57       21.96      5.86 o 
  12   2  10        6.17       11.22      6.40 o 
  13   2  10       50.36       37.19      8.01 o 
  14   2  10        1.26        4.31      7.41 o 
  15   2  10       12.10        1.77      9.34 o 
   1   3  10       85.97       75.76      2.74 o 
   2   3  10      754.91      726.46     10.88 o 
   3   3  10      511.50      481.00      7.63 o 
   4   3  10      577.45      547.74      9.15 o 
   5   3  10      215.12      202.94      7.58 o 
   6   3  10      129.58      130.93      6.07 o 
   7   3  10        0.01       -2.68      2.68 o 
   8   3  10      166.68      160.99      6.93 o 
   9   3  10       67.11       63.99      5.73 o 
  10   3  10      200.47      199.83     10.04 o 
  11   3  10        9.49       11.04      6.72 o 
  12   3  10       25.36       22.86      6.60 o 
  13   3  10        0.08       -6.78      6.78 o 
  14   3  10       12.06        7.31      7.74 o 
  15   3  10        3.48        9.89      9.41 o 
   0   4  10     1280.20     1273.54     23.31 o 
   1   4  10      964.38      980.44     13.10 o 
   2   4  10      193.64      184.89      4.11 o 
   3   4  10        7.53        2.46      1.85 o 
   4   4  10      385.68      352.60      7.99 o 
   5   4  10      219.22      212.99      5.86 o 
   6   4  10      655.25      671.52     13.82 o 
   7   4  10      334.86      353.95     10.02 o 
   8   4  10      197.47      217.48     10.62 o 
   9   4  10        1.23       -4.24      4.24 o 
  10   4  10        0.08       -1.66      5.47 o 
  11   4  10       97.72       78.86      8.14 o 
  12   4  10       63.86       55.67      8.03 o 
  13   4  10       27.54       19.57      7.90 o 
  14   4  10       35.53       24.02      8.59 o 
   1   5  10       16.10       11.71      2.27 o 
   2   5  10      106.25      104.52      3.71 o 
   3   5  10      230.88      225.70      5.86 o 
   4   5  10      129.48      124.53      5.45 o 
   5   5  10      187.33      188.67      7.48 o 
   6   5  10      346.09      382.21     10.90 o 
   7   5  10        0.31        3.43      4.36 o 
   8   5  10        7.44        2.53      4.76 o 
   9   5  10       30.93       46.87      6.14 o 
  10   5  10      161.98      180.75     13.09 o 
  11   5  10       76.26       77.57      8.24 o 
  12   5  10       54.21       49.33      8.01 o 
  13   5  10        8.78       13.07      7.67 o 
   0   6  10        0.80        9.82      5.41 o 
   1   6  10        0.04        4.66      3.19 o 
   2   6  10       50.18       62.31      4.70 o 
   3   6  10       43.27       46.79      5.06 o 
   4   6  10       36.85       39.31      5.19 o 
   5   6  10        0.61        1.47      4.27 o 
   6   6  10        0.73        1.63      4.64 o 
   7   6  10        8.26       22.66      5.89 o 
   8   6  10       13.46       15.92      5.47 o 
   9   6  10       52.45       57.60      6.76 o 
  10   6  10       11.57        2.82      6.64 o 
  11   6  10       11.35        5.15      7.20 o 
  12   6  10       10.14        9.51      7.99 o 
   1   7  10        0.50       -1.26      4.79 o 
   2   7  10        0.07       -4.81      4.81 o 
   3   7  10       40.00       41.28      7.28 o 
   4   7  10        2.26       17.66      5.88 o 
   5   7  10       97.27       93.61      8.82 o 
   6   7  10       27.70       24.37      6.16 o 
   7   7  10        9.40       12.16      6.23 o 
   8   7  10        0.12       -6.22      6.22 o 
   9   7  10        4.54       -1.59      6.76 o 
  10   7  10       24.02       30.69      8.08 o 
  11   7  10        1.21       12.88      8.00 o 
   0   8  10       42.08       58.95     10.08 o 
   1   8  10        0.02       -5.51      5.51 o 
   2   8  10       29.53       33.82      6.34 o 
   3   8  10       16.00       17.59      6.87 o 
   4   8  10        0.70        2.14      6.73 o 
   5   8  10       31.74       21.91      7.72 o 
   6   8  10       16.11       13.67      7.96 o 
   7   8  10       40.75       45.76      9.19 o 
   8   8  10       39.20       17.18      8.81 o 
   9   8  10        6.11        6.45      8.65 o 
   1   9  10       23.49       11.66      8.16 o 
   2   9  10       95.68      100.17      8.97 o 
   3   9  10      111.99      136.56      9.93 o 
   4   9  10       50.35       47.14      8.78 o 
   5   9  10       63.23       82.84     10.54 o 
   6   9  10        5.63       -0.16      8.63 o 
   0  10  10       64.18       86.41     32.13 o 
   1   1  11       72.63       56.04      2.81 o 
   2   1  11      241.23      227.91      5.67 o 
   3   1  11      987.40      860.41     14.13 o 
   4   1  11      332.14      320.45      6.42 o 
   5   1  11      319.03      292.39      6.29 o 
   6   1  11        9.93        7.14      2.44 o 
   7   1  11      200.45      181.47      5.17 o 
   8   1  11      117.17      120.41      4.84 o 
   9   1  11      187.88      185.07      7.02 o 
  10   1  11        0.08        1.80      4.33 o 
  11   1  11      182.82      169.57     12.11 o 
  12   1  11       95.39       83.63      8.94 o 
  13   1  11        2.75       -6.97      7.62 o 
  14   1  11        9.02       15.63      8.92 o 
  15   1  11       60.58       46.32     11.34 o 
   0   2  11     1400.26     1495.08     32.14 o 
   1   2  11     1361.76     1361.79     20.14 o 
   2   2  11      549.76      547.56      9.49 o 
   3   2  11        3.54       -0.56      1.69 o 
   4   2  11      202.17      184.77      6.05 o 
   5   2  11      683.64      666.82     11.97 o 
   6   2  11       29.66       28.63      3.24 o 
   7   2  11      993.19      998.53     19.76 o 
   8   2  11       89.49       85.40      5.14 o 
   9   2  11      197.26      200.68     10.73 o 
  10   2  11        2.83        0.41      4.79 o 
  11   2  11      104.51      100.71      8.90 o 
  12   2  11        0.41        6.46      6.29 o 
  13   2  11      146.30      115.63      9.83 o 
  14   2  11       19.55       16.14      9.22 o 
  15   2  11       27.52       28.20     10.72 o 
   1   3  11      339.50      341.29      6.02 o 
   2   3  11      254.69      280.34      6.09 o 
   3   3  11      564.42      586.35      9.19 o 
   4   3  11       26.28       25.39      2.45 o 
   5   3  11      173.81      167.73      6.23 o 
   6   3  11       38.73       32.42      3.94 o 
   7   3  11       17.28       18.91      5.14 o 
   8   3  11      460.14      454.68     14.17 o 
   9   3  11      299.64      306.30     10.65 o 
  10   3  11       87.41       80.35      7.39 o 
  11   3  11      116.94      109.36      9.28 o 
  12   3  11        2.32        3.28      6.42 o 
  13   3  11        0.00       -3.99      6.84 o 
  14   3  11        0.30       -7.50      7.59 o 
   0   4  11       15.70       12.29      3.20 o 
   1   4  11       79.33       97.42      3.45 o 
   2   4  11      132.35      126.77      4.30 o 
   3   4  11       16.03       15.93      2.20 o 
   4   4  11       20.06       15.48      2.61 o 
   5   4  11        0.58       -2.05      3.10 o 
   6   4  11      171.10      185.84      8.03 o 
   7   4  11        1.70       -4.59      5.61 o 
   8   4  11        0.92        4.38      4.96 o 
   9   4  11       20.43       10.96      6.59 o 
  10   4  11       36.39       51.86      7.02 o 
  11   4  11        7.91        6.56      6.86 o 
  12   4  11        4.71       -1.13      7.02 o 
  13   4  11       10.01       10.34      7.77 o 
  14   4  11        0.30       -0.23     10.61 o 
   1   5  11       83.58       72.22      3.54 o 
   2   5  11      325.21      318.04      6.96 o 
   3   5  11      240.33      223.03      6.18 o 
   4   5  11       67.39       73.23      4.71 o 
   5   5  11      102.52      105.10      6.00 o 
   6   5  11       35.01       28.89      4.79 o 
   7   5  11        4.15       -0.86      4.57 o 
   8   5  11       15.24       13.28      5.23 o 
   9   5  11       66.86       63.13      6.71 o 
  10   5  11        1.29       12.63      6.28 o 
  11   5  11        2.09       10.99      6.91 o 
  12   5  11       11.43       -0.88      7.09 o 
  13   5  11        0.07       -5.57      7.95 o 
   0   6  11       14.46        3.88      6.12 o 
   1   6  11      253.40      254.53      7.70 o 
   2   6  11        0.62       -3.15      4.36 o 
   3   6  11       54.39       53.12      5.40 o 
   4   6  11       54.65       47.61      5.35 o 
   5   6  11      157.19      148.31      7.87 o 
   6   6  11       34.09       33.46      5.40 o 
   7   6  11      173.43      186.59     13.10 o 
   8   6  11       16.53       15.02      5.77 o 
   9   6  11       13.67        9.40      6.61 o 
  10   6  11        0.00        8.28      7.07 o 
  11   6  11        3.02        5.22      8.51 o 
  12   6  11       73.25       59.88     12.25 o 
   1   7  11        1.20       -4.72      4.72 o 
   2   7  11       60.31       58.29      6.74 o 
   3   7  11      159.34      190.14      9.34 o 
   4   7  11       48.35       43.16      7.44 o 
   5   7  11      182.59      179.41      9.87 o 
   6   7  11       54.15       51.91      7.26 o 
   7   7  11        0.69        4.17      6.38 o 
   8   7  11        0.46       -6.43      6.43 o 
   9   7  11       36.05       26.16      7.75 o 
  10   7  11       31.48       30.83      8.32 o 
   0   8  11       31.19       37.21      9.21 o 
   1   8  11       15.50       27.70      6.93 o 
   2   8  11        0.75       -1.04      5.70 o 
   3   8  11        0.74       -4.37      6.50 o 
   4   8  11       32.81       26.47      9.01 o 
   5   8  11       17.75       20.65      8.35 o 
   6   8  11       18.44       16.19      8.25 o 
   7   8  11       36.65       54.93      9.29 o 
   8   8  11        7.76        2.24     10.45 o 
   1   9  11        1.82       -6.57      6.57 o 
   2   9  11        0.66       -6.78      6.78 o 
   3   9  11        1.30        4.80      7.80 o 
   4   9  11        3.32        2.73      7.96 o 
   5   9  11        0.51       -2.95      7.99 o 
   0   0  12     1558.88     1528.00     95.53 o 
   1   0  12        3.60        4.18      3.87 o 
   2   0  12     2898.23     2961.54     66.10 o 
   3   0  12      321.30      302.76     14.43 o 
   4   0  12       14.94       13.88      3.56 o 
   5   0  12     1227.32     1170.13     41.68 o 
   6   0  12      785.37      774.21     25.19 o 
   7   0  12        4.38        2.66      5.78 o 
   8   0  12       88.09       80.84      6.41 o 
   9   0  12      391.96      439.07     17.52 o 
  10   0  12       71.17       34.06      8.94 o 
  11   0  12        4.46       -3.18      8.25 o 
  12   0  12      159.68      174.61     19.48 o 
  13   0  12        4.33        4.74     11.83 o 
  14   0  12      170.47      190.83     21.75 o 
  15   0  12        5.02        9.12     17.37 o 
   1   1  12       27.48       26.88      3.29 o 
   2   1  12      486.09      475.39      9.02 o 
   3   1  12        8.56        2.00      1.97 o 
   4   1  12      544.11      549.51     10.81 o 
   5   1  12       89.12       77.22      3.52 o 
   6   1  12       98.56       94.83      5.62 o 
   7   1  12       14.88       10.05      3.55 o 
   8   1  12      167.35      154.63      6.31 o 
   9   1  12       27.04       25.05      4.03 o 
  10   1  12      175.31      168.74      9.13 o 
  11   1  12       25.75       27.35      7.39 o 
  12   1  12       28.35       18.05     10.66 o 
  13   1  12        0.15        6.17      8.66 o 
  14   1  12        6.69       15.00      9.23 o 
  15   1  12        1.61        5.95     12.43 o 
   0   2  12      125.29      125.35      5.10 o 
   1   2  12      731.68      774.22     12.28 o 
   2   2  12       93.73       80.89      3.12 o 
   3   2  12       83.78       80.66      3.15 o 
   4   2  12       28.62       25.79      2.48 o 
   5   2  12      413.24      393.28     12.11 o 
   6   2  12       40.24       29.78      3.96 o 
   7   2  12       10.99       15.99      4.68 o 
   8   2  12      119.13      112.78      7.27 o 
   9   2  12       21.94       20.72      6.26 o 
  10   2  12       17.48       20.42      6.44 o 
  11   2  12        0.27        2.75      6.39 o 
  12   2  12        6.29       -5.99      7.02 o 
  13   2  12       12.96       12.70      8.13 o 
  14   2  12        0.18        4.89      9.31 o 
   1   3  12        0.06        0.59      2.13 o 
   2   3  12      578.41      547.25     10.12 o 
   3   3  12       45.21       42.83      2.48 o 
   4   3  12      210.02      186.39      6.58 o 
   5   3  12       31.51       25.86      3.88 o 
   6   3  12      277.31      258.39      8.64 o 
   7   3  12        0.02        3.75      4.18 o 
   8   3  12        9.05       12.86      5.43 o 
   9   3  12       37.02       30.52      6.63 o 
  10   3  12       66.17       77.77      8.33 o 
  11   3  12        7.22       -3.04      6.47 o 
  12   3  12        0.67       -7.28      7.28 o 
  13   3  12       12.10        8.07      8.31 o 
  14   3  12        2.41       -3.29      9.42 o 
   0   4  12     1382.15     1482.42     30.18 o 
   1   4  12      121.47      132.35      5.23 o 
   2   4  12      180.97      167.56      6.08 o 
   3   4  12        3.02        2.70      2.46 o 
   4   4  12       89.25       83.18      4.88 o 
   5   4  12      215.31      208.96      7.47 o 
   6   4  12      291.52      293.47     12.63 o 
   7   4  12        8.32       15.14      5.28 o 
   8   4  12      297.97      315.17     21.16 o 
   9   4  12       29.32       31.80      6.88 o 
  10   4  12       11.98        6.64      6.72 o 
  11   4  12        4.34        3.11      7.00 o 
  12   4  12      111.22       78.07      9.73 o 
  13   4  12        1.93        0.95      8.37 o 
   1   5  12        0.76       -2.02      2.43 o 
   2   5  12      223.57      253.07      6.71 o 
   3   5  12        2.47        0.87      2.95 o 
   4   5  12      480.83      536.90     12.31 o 
   5   5  12       15.65       11.74      4.14 o 
   6   5  12        1.28       -3.23      4.38 o 
   7   5  12        2.04        3.37      5.28 o 
   8   5  12       68.56       50.98      6.78 o 
   9   5  12       42.78       28.32      6.93 o 
  10   5  12      187.55      185.12     12.45 o 
  11   5  12       18.87       20.08      7.60 o 
  12   5  12       67.67       65.23     16.05 o 
   0   6  12       15.31       24.10      6.89 o 
   1   6  12        7.56        3.24      3.41 o 
   2   6  12        8.62        6.64      3.79 o 
   3   6  12        0.62       -0.58      4.17 o 
   4   6  12        4.19        4.84      4.71 o 
   5   6  12        0.55       -3.96      4.34 o 
   6   6  12       84.75       81.45      6.78 o 
   7   6  12       11.35       10.74      5.67 o 
   8   6  12       48.67       38.79      7.29 o 
   9   6  12       11.37        9.87      8.88 o 
  10   6  12        5.96        9.60      8.51 o 
  11   6  12        0.02        5.51      9.29 o 
   1   7  12       10.40        2.78      4.70 o 
   2   7  12       11.47       11.64      4.95 o 
   3   7  12        2.67        3.85      5.05 o 
   4   7  12       38.93       41.60      6.28 o 
   5   7  12       32.18       33.38      9.49 o 
   6   7  12        1.13       -5.25      6.17 o 
   7   7  12       23.49       20.03      6.88 o 
   8   7  12        0.67       -1.76      6.84 o 
   9   7  12        0.02        3.41      7.66 o 
  10   7  12        5.96       -4.65     13.22 o 
   0   8  12       98.93      106.08     11.94 o 
   1   8  12        0.15       -5.84      6.00 o 
   2   8  12       30.93       18.85      6.27 o 
   3   8  12        0.09        1.46      6.35 o 
   4   8  12        6.52        8.41      6.67 o 
   5   8  12       18.12       13.06      7.69 o 
   6   8  12       83.33       83.13     10.65 o 
   7   8  12       13.21       25.08     10.00 o 
   8   8  12       47.69       33.87     25.62 o 
   1   9  12       12.01       -6.84      6.84 o 
   2   9  12      107.31      122.67     10.59 o 
   3   9  12       75.26       77.86     10.75 o 
   4   9  12       97.42      103.29     13.08 o 
   1   1  13        1.87        2.73      2.50 o 
   2   1  13      197.78      195.19      7.31 o 
   3   1  13       40.78       35.45      2.63 o 
   4   1  13      695.58      678.44     14.35 o 
   5   1  13      218.77      212.15      6.90 o 
   6   1  13       55.49       45.46      5.66 o 
   7   1  13       47.61       45.89      5.15 o 
   8   1  13        2.84       -3.95      3.95 o 
   9   1  13       97.49       93.08      6.74 o 
  10   1  13       45.65       37.81      6.60 o 
  11   1  13      154.69      162.79     11.19 o 
  12   1  13       10.66        1.88      7.30 o 
  13   1  13        3.00        4.16      8.70 o 
  14   1  13       30.13       30.05     10.34 o 
   0   2  13      223.29      183.65      8.90 o 
   1   2  13     1265.80     1400.45     24.41 o 
   2   2  13        0.00       -3.72      3.72 o 
   3   2  13       98.86      100.40      5.43 o 
   4   2  13        9.56        7.19      2.65 o 
   5   2  13      180.38      162.90      8.18 o 
   6   2  13       17.85       17.25      4.08 o 
   7   2  13      345.15      373.80     14.06 o 
   8   2  13        6.98       -2.09      6.57 o 
   9   2  13       70.63       60.01      7.58 o 
  10   2  13       28.72       12.10      6.75 o 
  11   2  13       13.20       11.55      7.22 o 
  12   2  13       15.72       18.42      7.68 o 
  13   2  13      127.30      105.52     10.94 o 
  14   2  13        2.57        7.57      9.41 o 
   1   3  13      301.75      325.16      7.65 o 
   2   3  13        1.10       -2.41      2.41 o 
   3   3  13      729.25      774.13     15.61 o 
   4   3  13       99.67       82.41      4.78 o 
   5   3  13      105.67      103.89      5.82 o 
   6   3  13      181.06      169.45      7.59 o 
   7   3  13       59.85       51.66      6.30 o 
   8   3  13       58.58       52.63      8.09 o 
   9   3  13      218.54      223.38     13.39 o 
  10   3  13       22.28       20.13      7.03 o 
  11   3  13       94.70       71.58      9.06 o 
  12   3  13        0.39       -1.84      7.35 o 
  13   3  13        0.88       -0.56      8.30 o 
   0   4  13      194.01      179.42      8.87 o 
   1   4  13       70.67       66.67      3.72 o 
   2   4  13       88.00       79.70      4.34 o 
   3   4  13        1.19       -1.85      2.63 o 
   4   4  13      122.47      117.71      5.69 o 
   5   4  13       39.80       44.75      5.87 o 
   6   4  13        2.41       -1.04      5.12 o 
   7   4  13      129.02      133.38     10.60 o 
   8   4  13        3.12        3.51      6.14 o 
   9   4  13       54.52       41.60      7.87 o 
  10   4  13        7.93       10.90      7.16 o 
  11   4  13        6.97        4.86      7.56 o 
  12   4  13        9.49        0.45      7.81 o 
  13   4  13        3.12       -6.00     10.58 o 
   1   5  13       25.23       19.16      3.66 o 
   2   5  13       47.56       47.97      4.45 o 
   3   5  13      115.70      118.04      7.76 o 
   4   5  13        8.95       17.16      4.40 o 
   5   5  13       71.55       85.38      6.78 o 
   6   5  13        0.32       -5.37      5.37 o 
   7   5  13        2.39        0.38      5.71 o 
   8   5  13        3.63       -4.51      6.06 o 
   9   5  13        7.17       10.85      7.95 o 
  10   5  13        4.39       19.80      7.76 o 
  11   5  13        5.97       11.49      8.30 o 
  12   5  13        0.28       -9.78      9.78 o 
   0   6  13        1.93       -2.23      6.24 o 
   1   6  13      159.77      182.68      9.96 o 
   2   6  13       32.59       22.97      4.40 o 
   3   6  13       22.36       21.45      4.97 o 
   4   6  13        0.07        3.75      4.83 o 
   5   6  13      120.23      126.34      8.16 o 
   6   6  13       16.36       20.92      6.69 o 
   7   6  13      244.53      247.75     12.74 o 
   8   6  13       10.60        4.82      7.82 o 
   9   6  13       23.69        1.06      8.79 o 
  10   6  13        1.79       22.29      9.85 o 
  11   6  13       34.98       44.29     19.54 o 
   1   7  13       58.51       50.02      7.27 o 
   2   7  13        2.52        6.66      5.23 o 
   3   7  13      348.93      432.57     15.21 o 
   4   7  13        0.69        5.74      5.75 o 
   5   7  13      165.82      166.17     11.85 o 
   6   7  13       10.08       10.74      8.10 o 
   7   7  13       12.10        7.87      8.27 o 
   8   7  13       14.92       15.89      8.75 o 
   9   7  13       76.52       56.12     12.60 o 
   0   8  13        7.39       -1.52     10.91 o 
   1   8  13       40.27       41.62      8.44 o 
   2   8  13        0.22        3.51      9.28 o 
   3   8  13        0.52        1.22      7.77 o 
   4   8  13        9.33        1.32      7.63 o 
   5   8  13       50.66       58.25     10.67 o 
   6   8  13        0.27       17.01     12.62 o 
   7   8  13       28.32       16.50     25.62 o 
   1   9  13        4.38       10.44     10.60 o 
   2   9  13        0.27      -14.38     16.73 o 
   0   0  14      808.97      927.12     38.82 o 
   1   0  14       43.44       22.35      5.01 o 
   2   0  14        1.57        0.39      2.80 o 
   3   0  14       92.59       87.53      4.95 o 
   4   0  14       65.91       44.54      8.71 o 
   5   0  14      103.09       96.07      9.44 o 
   6   0  14      393.73      431.18     24.97 o 
   7   0  14        8.69        3.26      6.89 o 
   8   0  14      654.12      656.55     57.21 o 
   9   0  14       47.70       40.71      9.66 o 
  10   0  14        4.61       -8.47      8.47 o 
  11   0  14       35.63       26.19      9.76 o 
  12   0  14       12.16       19.04     12.52 o 
  13   0  14       28.46       35.99     14.27 o 
   1   1  14        0.01       -0.34      2.57 o 
   2   1  14       58.72       63.36      3.31 o 
   3   1  14       93.02       76.38      4.04 o 
   4   1  14      203.88      204.36      8.42 o 
   5   1  14      122.30      121.57      8.64 o 
   6   1  14        0.31       -3.74      3.74 o 
   7   1  14        1.46        2.29      4.47 o 
   8   1  14      107.07      100.71      7.88 o 
   9   1  14        1.63        3.27      5.60 o 
  10   1  14      172.03      162.91     10.19 o 
  11   1  14        0.23        5.54      7.18 o 
  12   1  14       70.53       60.77      9.24 o 
  13   1  14        4.26        4.19      8.59 o 
   0   2  14       62.25       63.90      8.47 o 
   1   2  14       65.05       56.46      5.02 o 
   2   2  14      370.59      374.32     12.41 o 
   3   2  14        7.72        5.36      3.06 o 
   4   2  14       15.70        6.23      3.07 o 
   5   2  14        0.08        1.50      3.45 o 
   6   2  14       41.36       34.48      6.80 o 
   7   2  14       18.24       12.91      4.96 o 
   8   2  14        9.15       -0.02      5.81 o 
   9   2  14        3.62       10.50      6.75 o 
  10   2  14        7.21        1.30      6.84 o 
  11   2  14        2.62        6.13      6.98 o 
  12   2  14        1.37       -7.17      7.17 o 
  13   2  14        2.51        3.53      8.35 o 
   1   3  14       12.42        7.04      3.08 o 
   2   3  14        1.19       -3.21      3.21 o 
   3   3  14        0.18        1.99      2.99 o 
   4   3  14       96.97       98.33      6.03 o 
   5   3  14        3.86       -3.00      3.93 o 
   6   3  14        1.30        7.41      4.86 o 
   7   3  14        0.69        3.21      5.89 o 
   8   3  14        0.03        4.41      6.19 o 
   9   3  14        0.59        3.95      6.71 o 
  10   3  14       71.71       88.05      9.63 o 
  11   3  14        6.81       19.49      7.86 o 
  12   3  14       70.65       67.38     10.46 o 
  13   3  14        0.27        0.33     10.38 o 
   0   4  14      295.70      371.08     12.54 o 
   1   4  14       48.35       41.13      4.17 o 
   2   4  14      172.77      182.96      6.26 o 
   3   4  14        5.55       -3.58      3.58 o 
   4   4  14       26.40       29.04      6.36 o 
   5   4  14       30.95       27.04      5.97 o 
   6   4  14      268.07      276.72     13.06 o 
   7   4  14       12.37        8.76      6.34 o 
   8   4  14      112.72      100.62     11.67 o 
   9   4  14       35.78       24.41      7.72 o 
  10   4  14        5.53       -6.98      6.98 o 
  11   4  14        2.01       -3.13      7.93 o 
  12   4  14       50.81       39.53      9.30 o 
   1   5  14        9.94        8.63      4.01 o 
   2   5  14      526.94      591.08     14.17 o 
   3   5  14       61.22       83.78      6.61 o 
   4   5  14      292.90      334.81     17.05 o 
   5   5  14       31.55       24.35      5.99 o 
   6   5  14       53.11       39.65      7.27 o 
   7   5  14        0.40        2.67      6.54 o 
   8   5  14       89.76       82.49      9.34 o 
   9   5  14       18.71       19.26      7.59 o 
  10   5  14      107.75       84.46     11.62 o 
  11   5  14        3.43        6.41      8.54 o 
   0   6  14      170.38      183.15     13.65 o 
   1   6  14        4.77        1.59      4.51 o 
   2   6  14       56.48       49.89      5.97 o 
   3   6  14        3.66        3.46      5.78 o 
   4   6  14       10.34       12.24      6.31 o 
   5   6  14       93.17       95.38     11.36 o 
   6   6  14       40.96       43.58      8.25 o 
   7   6  14       12.11       21.34      9.05 o 
   8   6  14       21.49       13.37      8.89 o 
   9   6  14        5.21        7.75      9.39 o 
  10   6  14        2.69       17.78     14.13 o 
   1   7  14        1.97        3.61      5.69 o 
   2   7  14       36.95       33.32      6.51 o 
   3   7  14        3.09       24.60      9.05 o 
   4   7  14       22.96       27.98      8.35 o 
   5   7  14        0.49       13.45      7.78 o 
   6   7  14        7.45        2.33     10.71 o 
   7   7  14        3.15        2.44     10.19 o 
   8   7  14        1.88        4.75     10.93 o 
   0   8  14      123.76      127.34     19.72 o 
   1   8  14       52.97       66.58     12.97 o 
   2   8  14       37.26       30.50     13.85 o 
   3   8  14        0.01       -1.52      9.73 o 
   4   8  14       20.89       31.56     12.71 o 
   5   8  14       18.53        2.50     12.63 o 
   1   1  15      144.43      144.82      5.07 o 
   2   1  15      342.73      333.78      9.80 o 
   3   1  15      169.65      179.20     10.26 o 
   4   1  15        0.32       -1.84      3.69 o 
   5   1  15       32.18       37.92      5.81 o 
   6   1  15        5.94        2.60      5.49 o 
   7   1  15        0.24        2.52      4.82 o 
   8   1  15       71.05       66.77      8.17 o 
   9   1  15       90.11       85.16      8.21 o 
  10   1  15       18.62       17.70      6.68 o 
  11   1  15       36.73       23.93      7.85 o 
  12   1  15        0.43       -0.73      7.61 o 
  13   1  15        6.20       10.54      9.50 o 
   0   2  15       16.63       13.97      4.52 o 
   1   2  15      207.01      236.52      8.58 o 
   2   2  15        0.96        3.77      4.13 o 
   3   2  15        7.88        0.58      4.37 o 
   4   2  15        9.88       11.28      4.61 o 
   5   2  15      166.83      156.16      7.56 o 
   6   2  15       41.83       33.24      5.44 o 
   7   2  15      352.63      427.16     15.92 o 
   8   2  15       71.95       78.30      8.39 o 
   9   2  15      143.40      132.50     10.50 o 
  10   2  15       28.38       23.23      7.84 o 
  11   2  15        1.27        3.87      7.39 o 
  12   2  15       33.77       26.17      8.75 o 
   1   3  15        2.09       -2.71      2.90 o 
   2   3  15        3.15        3.20      3.39 o 
   3   3  15      145.15      132.55      5.49 o 
   4   3  15       99.30       95.02      5.91 o 
   5   3  15       60.74       66.22      7.06 o 
   6   3  15      112.74      110.87      8.42 o 
   7   3  15       40.45       38.70      7.05 o 
   8   3  15       19.77       21.67      6.96 o 
   9   3  15       90.26       83.87      8.90 o 
  10   3  15       44.69       40.21      8.23 o 
  11   3  15       93.77       70.23      9.95 o 
  12   3  15       24.20       19.61      8.86 o 
   0   4  15      507.20      597.03     18.80 o 
   1   4  15      176.93      182.36      8.05 o 
   2   4  15        3.46       -0.11      3.15 o 
   3   4  15        5.56        7.79      4.52 o 
   4   4  15       53.59       55.67      6.91 o 
   5   4  15        8.09        0.71      6.77 o 
   6   4  15       13.28       15.37      7.61 o 
   7   4  15        4.84       12.91      6.60 o 
   8   4  15        2.30        6.40      8.41 o 
   9   4  15        0.32       -2.90      7.56 o 
  10   4  15       38.83       28.01      8.42 o 
  11   4  15        1.94       -1.88      7.90 o 
   1   5  15        0.39       -1.63      3.98 o 
   2   5  15       73.43       73.41      6.28 o 
   3   5  15       45.91       64.08      6.84 o 
   4   5  15        0.45        0.90      5.89 o 
   5   5  15       48.19       54.44      9.65 o 
   6   5  15        9.25        9.24      7.91 o 
   7   5  15        1.14       -2.01      7.97 o 
   8   5  15        0.86       -2.94      7.11 o 
   9   5  15        0.43       -0.11      8.65 o 
  10   5  15        4.76        4.06      8.23 o 
   0   6  15      295.38      316.26     23.68 o 
   1   6  15       84.87       79.14      8.22 o 
   2   6  15       82.69       99.48      8.51 o 
   3   6  15        3.13       -3.12      6.37 o 
   4   6  15       11.52        6.02      8.45 o 
   5   6  15      103.27      139.86     10.24 o 
   6   6  15       78.64       90.54     10.87 o 
   7   6  15       85.63       77.35     12.89 o 
   8   6  15        3.31        1.74     10.11 o 
   9   6  15        2.96       -4.31     10.99 o 
   1   7  15       44.61       30.06      6.77 o 
   2   7  15       70.78       60.95      9.97 o 
   3   7  15      127.46      140.50     10.31 o 
   4   7  15      109.80      113.89     13.09 o 
   5   7  15       65.37       70.61      9.85 o 
   6   7  15        3.65       13.59     12.76 o 
   7   7  15        0.45      -12.56     16.72 o 
   0   8  15        0.12        9.14     14.58 o 
   1   8  15       14.51       14.42     10.39 o 
   2   8  15        4.47       -9.36      9.50 o 
   3   8  15        6.95       -2.24      9.86 o 
   0   0  16      394.84      463.10     22.84 o 
   1   0  16      155.27      140.76     17.79 o 
   2   0  16      489.25      516.08     19.18 o 
   3   0  16       36.75       22.45      4.96 o 
   4   0  16        6.23        5.93      6.11 o 
   5   0  16      237.25      245.59     14.92 o 
   6   0  16      168.30      152.49     12.72 o 
   7   0  16      218.93      253.65     21.58 o 
   8   0  16       99.21      110.57     12.36 o 
   9   0  16        8.90        2.67      8.63 o 
  10   0  16        4.56        2.81      9.36 o 
  11   0  16        0.04       -1.51     12.31 o 
  12   0  16       38.12       27.06     13.64 o 
   1   1  16        0.81        3.34      3.74 o 
   2   1  16      127.39      128.57      6.45 o 
   3   1  16       95.64       87.83      7.47 o 
   4   1  16       70.00       53.84      6.26 o 
   5   1  16      127.17      118.94      9.97 o 
   6   1  16        1.61       -5.44      5.44 o 
   7   1  16        0.27       -1.13      5.77 o 
   8   1  16       63.82       54.01      8.23 o 
   9   1  16       20.26       27.52      7.46 o 
  10   1  16       46.60       33.56      7.97 o 
  11   1  16       24.37       24.36     10.46 o 
  12   1  16        4.81       -3.16      7.93 o 
   0   2  16       21.55       14.73      4.91 o 
   1   2  16       40.29       52.01      4.58 o 
   2   2  16        5.74        8.60      4.52 o 
   3   2  16       72.94       63.89      5.91 o 
   4   2  16        7.27        4.04      5.43 o 
   5   2  16        2.85        4.37      7.02 o 
   6   2  16        4.62       11.17      7.13 o 
   7   2  16        4.67        8.45      6.17 o 
   8   2  16        3.20        4.60      6.68 o 
   9   2  16        0.00        0.70      7.19 o 
  10   2  16        3.07       -0.09      7.33 o 
  11   2  16        0.99       12.39      8.13 o 
  12   2  16        8.51       12.61      9.80 o 
   1   3  16        0.00       -3.97      3.97 o 
   2   3  16      243.32      286.31     13.59 o 
   3   3  16        0.01       -0.39      4.91 o 
   4   3  16       87.02       94.20      8.41 o 
   5   3  16        7.87        3.86      6.91 o 
   6   3  16       31.37       24.74      7.56 o 
   7   3  16       21.17       19.54      8.02 o 
   8   3  16        8.70        6.33      7.02 o 
   9   3  16       12.17        8.11      7.47 o 
  10   3  16        4.87       11.17      7.54 o 
  11   3  16       43.58       43.81      9.33 o 
   0   4  16      122.88      132.11     10.33 o 
   1   4  16        4.20        5.14      4.59 o 
   2   4  16       27.21       35.05      5.47 o 
   3   4  16       16.21        8.96      4.89 o 
   4   4  16       43.63       43.60      7.41 o 
   5   4  16       33.37       46.29      7.73 o 
   6   4  16      109.44      105.25     10.68 o 
   7   4  16       88.58       84.60     10.48 o 
   8   4  16       40.96       36.46      9.25 o 
   9   4  16       58.75       53.31     10.31 o 
  10   4  16        0.78       13.18      9.48 o 
   1   5  16       81.15       77.23      7.24 o 
   2   5  16        5.87        9.91      4.58 o 
   3   5  16      204.54      258.66     14.05 o 
   4   5  16       55.48       68.06      7.82 o 
   5   5  16       27.71       22.81      7.85 o 
   6   5  16        4.49        6.00     10.72 o 
   7   5  16       27.17       26.86      9.05 o 
   8   5  16        7.44       16.22      9.22 o 
   9   5  16       56.86       59.51     11.01 o 
   0   6  16       25.83       28.37     13.37 o 
   1   6  16      114.41      104.17      9.29 o 
   2   6  16        0.50        0.31      5.81 o 
   3   6  16        1.53        4.57      6.82 o 
   4   6  16        0.10        3.40      6.69 o 
   5   6  16       20.56       12.90      8.12 o 
   6   6  16        1.57       10.62      9.13 o 
   7   6  16       15.64       22.38     11.34 o 
   8   6  16       10.00        0.85     17.37 o 
   1   7  16       11.99       13.13      7.23 o 
   2   7  16        0.63       -7.51      7.51 o 
   3   7  16        7.70       12.08      7.96 o 
   4   7  16        8.86        1.19      9.75 o 
   5   7  16        4.63        7.03     10.07 o 
   1   1  17       11.94       15.95      5.21 o 
   2   1  17      113.66      144.69      9.73 o 
   3   1  17      144.30      145.80      8.50 o 
   4   1  17      164.18      166.82     11.28 o 
   5   1  17       15.74        5.94      7.96 o 
   6   1  17       15.05       16.42      7.28 o 
   7   1  17       60.43       54.08      8.87 o 
   8   1  17        4.79        4.21      6.73 o 
   9   1  17       48.26       44.82      8.12 o 
  10   1  17       29.35       26.89      8.02 o 
  11   1  17        6.50       -1.09      7.67 o 
   0   2  17      400.39      458.99     15.65 o 
   1   2  17      251.54      273.98     10.07 o 
   2   2  17       41.08       23.39      9.13 o 
   3   2  17       22.61       14.28      5.21 o 
   4   2  17       20.71        9.52      5.96 o 
   5   2  17       35.25       34.65      6.77 o 
   6   2  17      100.03       95.17     10.09 o 
   7   2  17       48.52       43.34      8.92 o 
   8   2  17      107.42      114.37     14.04 o 
   9   2  17        0.19        1.15      8.34 o 
  10   2  17        0.45        4.47      7.66 o 
  11   2  17       11.44        1.20      9.11 o 
   1   3  17       14.58        9.22      4.37 o 
   2   3  17       75.34       69.96      5.89 o 
   3   3  17        7.98       10.20      6.31 o 
   4   3  17       85.27      108.79      9.18 o 
   5   3  17        7.12       -4.35      6.23 o 
   6   3  17       21.58        3.97      7.72 o 
   7   3  17        4.50       17.72      8.34 o 
   8   3  17        3.97        1.98      8.15 o 
   9   3  17       13.48       18.66      9.21 o 
  10   3  17       61.04       66.46     10.99 o 
   0   4  17        0.28       -0.06      6.44 o 
   1   4  17        0.42       -1.05      4.54 o 
   2   4  17        0.57        2.19      3.79 o 
   3   4  17        3.64        4.91      5.02 o 
   4   4  17       17.03       11.05      7.14 o 
   5   4  17        1.45        2.41      7.03 o 
   6   4  17       13.23       11.84      8.36 o 
   7   4  17        2.20        0.07      8.77 o 
   8   4  17        9.66        1.53      8.72 o 
   9   4  17       17.91       21.82      9.74 o 
   1   5  17       21.82       21.72      5.33 o 
   2   5  17        8.57       -4.74      4.74 o 
   3   5  17       34.62       26.99      7.20 o 
   4   5  17       32.50       42.35      8.33 o 
   5   5  17       22.11       27.61      8.12 o 
   6   5  17        0.96       -2.72      7.79 o 
   7   5  17       13.39       13.34     12.16 o 
   8   5  17        0.85       -0.22      9.15 o 
   0   6  17       34.85       47.79      9.56 o 
   1   6  17       16.42       24.03      5.56 o 
   2   6  17       34.27       23.57      6.55 o 
   3   6  17        2.00        1.33      7.08 o 
   4   6  17        8.45        5.33      8.19 o 
   5   6  17        7.41       14.44      9.65 o 
   6   6  17       87.22       99.77     12.44 o 
   1   7  17        0.00        3.35      6.56 o 
   2   7  17       84.32       91.43     10.49 o 
   3   7  17       12.46       35.44     13.00 o 
   0   0  18      291.21      354.75     35.17 o 
   1   0  18      449.04      540.93     21.96 o 
   2   0  18       40.67       39.44     21.71 o 
   3   0  18        3.63       13.22      7.49 o 
   4   0  18       45.36       19.11     16.50 o 
   5   0  18      363.99      483.28     40.82 o 
   6   0  18       92.16       92.49     20.84 o 
   7   0  18      153.09      164.82     31.26 o 
   8   0  18        0.92        7.14      9.24 o 
   9   0  18        4.21       -6.75      8.99 o 
  10   0  18        5.49        9.00     10.60 o 
   1   1  18       13.81       18.92      7.90 o 
   2   1  18        0.89        4.83      6.39 o 
   3   1  18      148.86      133.19     12.72 o 
   4   1  18        5.46       12.21      8.52 o 
   5   1  18      108.00      114.77     12.79 o 
   6   1  18        4.17        5.79      7.34 o 
   7   1  18        4.60        6.56      7.60 o 
   8   1  18       15.19       23.48      8.72 o 
   9   1  18       34.39        2.52      8.99 o 
  10   1  18       16.38       18.44      9.15 o 
   0   2  18        4.10       -0.94      8.78 o 
   1   2  18       19.79       11.51      7.22 o 
   2   2  18        2.55       -3.84      5.37 o 
   3   2  18       21.65       26.31      6.57 o 
   4   2  18       50.38       45.67      8.48 o 
   5   2  18       24.48       27.11      7.90 o 
   6   2  18       26.61       18.40      8.08 o 
   7   2  18        5.48        2.46     11.22 o 
   8   2  18        8.79       17.57      8.95 o 
   9   2  18       19.32       20.95      9.45 o 
  10   2  18        7.36        1.68     10.48 o 
   1   3  18       17.78       17.09      4.81 o 
   2   3  18        2.01       -3.17      6.03 o 
   3   3  18       51.84       63.64      7.14 o 
   4   3  18       35.46       47.72      8.33 o 
   5   3  18       27.00       34.48      7.93 o 
   6   3  18        0.63       -3.46      6.90 o 
   7   3  18        0.39        5.47      8.51 o 
   8   3  18        1.34       -5.83      8.46 o 
   9   3  18       25.60       30.35     10.25 o 
   0   4  18       28.66       34.50      8.59 o 
   1   4  18      123.07      138.46     10.46 o 
   2   4  18        1.88       -1.66      5.16 o 
   3   4  18       20.66       21.18      6.05 o 
   4   4  18        2.96        4.67      6.59 o 
   5   4  18        1.69        2.18      7.33 o 
   6   4  18        0.17       -1.71      7.43 o 
   7   4  18       69.31       67.64     10.90 o 
   8   4  18       11.86       17.42      9.65 o 
   1   5  18       34.00       34.98      6.28 o 
   2   5  18       17.67       18.94      6.06 o 
   3   5  18      122.81      162.45     11.00 o 
   4   5  18        1.73        1.45      7.86 o 
   5   5  18       41.26       50.36      9.29 o 
   6   5  18        0.35       -6.22      8.20 o 
   7   5  18        0.01        3.26      9.54 o 
   0   6  18        6.43        7.88      7.74 o 
   1   6  18        3.59       -0.41      5.24 o 
   2   6  18        2.84       14.80      8.44 o 
   3   6  18        0.44        2.47      8.30 o 
   4   6  18        0.09        4.17      8.46 o 
   5   6  18       26.45       11.28     11.82 o 
   1   1  19        0.90       -6.39      6.39 o 
   2   1  19      291.06      339.44     18.00 o 
   3   1  19        0.14        2.98      7.43 o 
   4   1  19      158.47      206.15     16.36 o 
   5   1  19        3.97       -4.16     10.07 o 
   6   1  19        7.25       -6.36      9.08 o 
   7   1  19        0.47       -8.41      8.41 o 
   8   1  19       80.54       58.92     11.94 o 
   9   1  19        0.04       13.52     12.91 o 
   0   2  19      216.58      288.07     16.85 o 
   1   2  19        4.35       -2.14      5.48 o 
   2   2  19      108.23      123.26     10.57 o 
   3   2  19        0.17       -3.34      7.00 o 
   4   2  19       14.09        8.63      9.25 o 
   5   2  19        1.18       -0.47      8.77 o 
   6   2  19      122.51      131.34     12.10 o 
   7   2  19        1.26       -7.17      7.98 o 
   8   2  19       66.43       52.59     10.61 o 
   9   2  19        2.54       10.89     11.09 o 
   1   3  19        0.14       -0.06      6.05 o 
   2   3  19       25.59       28.74      7.48 o 
   3   3  19        3.99        2.11      6.47 o 
   4   3  19       24.18       19.24      8.73 o 
   5   3  19        9.97       -2.84      8.37 o 
   6   3  19       59.63       62.23     11.45 o 
   7   3  19        6.50       -6.64      8.69 o 
   8   3  19        0.04       -7.81      8.95 o 
   0   4  19       30.17       23.35      8.08 o 
   1   4  19        0.18        4.48      5.78 o 
   2   4  19        0.88       -4.31      5.68 o 
   3   4  19        5.73        5.56      6.08 o 
   4   4  19        2.30        0.02      6.65 o 
   5   4  19        0.29       -0.83      8.42 o 
   6   4  19        0.04        1.54      8.41 o 
   7   4  19        0.00        0.05      9.46 o 
   1   5  19        0.07       -0.39      5.28 o 
   2   5  19        8.37        5.56      7.94 o 
   3   5  19        0.02       -0.68      8.24 o 
   4   5  19        7.99       -7.45      8.48 o 
   5   5  19        0.84        7.20      8.74 o 
   0   6  19       89.41      148.07     27.36 o 
   1   6  19        5.00        8.37     14.73 o 
   0   0  20       14.87      -11.72     17.37 o 
   1   0  20      163.51      174.76     30.61 o 
   2   0  20        2.09       -3.91     12.16 o 
   3   0  20       36.28      102.91     22.58 o 
   4   0  20        1.99       14.33     17.80 o 
   5   0  20      125.41      146.76     24.75 o 
   6   0  20        9.97       21.28     16.93 o 
   7   0  20      114.26      114.20     24.75 o 
   8   0  20        0.01       17.80     19.97 o 
   1   1  20       14.51       27.54      9.36 o 
   2   1  20        7.48       -5.65      7.43 o 
   3   1  20       86.16       90.17     11.19 o 
   4   1  20       25.14       50.34     41.03 o 
   5   1  20       34.87       42.27     11.10 o 
   6   1  20        2.39        7.36      9.51 o 
   7   1  20        4.89       -4.03     10.08 o 
   8   1  20        0.02        5.67     17.80 o 
   0   2  20        2.37       -3.13      8.75 o 
   1   2  20        1.77        4.89      7.27 o 
   2   2  20        1.53        6.87      7.41 o 
   3   2  20        1.31       18.17      7.94 o 
   4   2  20        0.32        2.82      9.93 o 
   5   2  20        0.63        2.89     10.00 o 
   6   2  20        0.28        5.64     14.23 o 
   7   2  20        2.02      -10.23     10.23 o 
   1   3  20       30.61       40.37      7.80 o 
   2   3  20        3.42        6.90      6.97 o 
   3   3  20       63.72       70.78      9.25 o 
   4   3  20       12.54        7.39     10.61 o 
   5   3  20        8.77       11.40     10.92 o 
   6   3  20        2.45        4.99     11.41 o 
   7   3  20        0.01       11.84     13.66 o 
   0   4  20       42.89       85.98     14.40 o 
   1   4  20       41.08       49.34      7.70 o 
   2   4  20        4.44        1.51      6.87 o 
   3   4  20        0.52        3.40      7.74 o 
   4   4  20        0.00       11.71      9.27 o 
   5   4  20       20.31       32.67     14.41 o 
   1   5  20        3.14       -0.04      8.03 o 
   2   5  20        0.02       -6.93     10.52 o 
   1   1  21        4.28       17.29      6.09 o 
   2   1  21       32.74       30.92      6.37 o 
   3   1  21        7.20       -0.20     12.27 o 
   4   1  21       26.05       47.05     14.73 o 
   5   1  21       33.37       29.99     28.88 o 
   6   1  21        1.36       21.38     14.42 o 
   0   2  21       60.83       56.22     28.01 o 
   1   2  21       47.03       56.00     10.22 o 
   2   2  21        4.65        2.30      6.67 o 
   3   2  21        2.00        8.34      8.96 o 
   4   2  21        6.76       22.09     17.11 o 
   5   2  21       23.27       26.67     12.63 o 
   6   2  21       37.19       53.24     16.41 o 
   1   3  21       26.60       42.98      9.64 o 
   2   3  21       13.74       -1.05      7.38 o 
   3   3  21       23.27       24.50      8.00 o 
   4   3  21       24.56       24.98      9.57 o 
   1   4  21       23.89       31.70     21.28 o 
   2   4  21        9.88       37.76     15.14 o 
   0   0  22        0.12       -3.47      9.12 o 
   1   0  22       37.12       20.87      8.68 o 
   2   0  22        3.15       -7.55     11.51 o 
   3   0  22       12.67       38.65     22.15 o 
   4   0  22       10.51       26.49     21.71 o 
   1   1  22        0.00        0.22      6.65 o 
   2   1  22       14.68      -10.90     16.57 o 
   3   1  22        6.44       17.21     13.91 o 
   4   1  22       14.96       34.31     15.81 o 
   0   2  22        5.11       10.42     11.72 o 
   1   2  22        0.00       -1.48      7.26 o 
   2   2  22        0.02       16.31     14.87 o 
   3   2  22       31.43       53.96     15.89 o 
                                                 
